# Supplementary material for: Identification of Primary Metabolite Profiles Reveals Quality Characteristics of Citrus maxima ‘Shatian Yu’ from Different Origins
Source: Curr Issues Mol Biol. 2024 Nov 11;46(11):12830–46. doi: 10.3390/cimb46110764 (PMC11593049; doi:10.3390/cimb46110764)
Supplement: Supplementary file 1 [file cimb-46-00764-s001.zip]

Archive with 5 entries (5 files):
- Supplementary Figure edited.pdf
- Supplementary Table S1.xlsx
- Supplementary Table S2.xlsx
- Supplementary Table S3.xlsx
- Supplementary Table S4.xlsx
