# Supplementary material for: Identification of Primary Metabolite Profiles Reveals Quality Characteristics of Citrus maxima ‘Shatian Yu’ from Different Origins
Source: Curr Issues Mol Biol. 2024 Nov 11;46(11):12830–46. doi: 10.3390/cimb46110764 (PMC11593049; doi:10.3390/cimb46110764)
Supplement: Supplementary file 1 [file cimb-46-00764-s001.zip › Supplementary Table S1.xlsx]

## Sheet: Sheet1
Supplementary Table S1. Qualitative and relative quantitative analysis of primary metabolites in Shatian pomelo from different origins
Compounds	Class I	Class II	CAS	Level	RX-1	RX-2	RX-3	GL-1	GL-2	GL-3	MZ-1	MZ-2	MZ-3	CS-1	CS-2	CS-3	JY-1	JY-2	JY-3
β-Alanine	Amino acids and derivatives	Amino acids and derivatives	107-95-9	3	0.00014112	0.000141359	0.000146562	0.000128438	0.000109482	0.000106521	0.00012778	0.000165038	0.000156964	0.000105959	9.19457e-05	9.46016e-05	5.75799e-05	8.65448e-05	0.000103997
N-Methylglycine	Amino acids and derivatives	Amino acids and derivatives	107-97-1	3	1.45431e-05	1.72637e-05	1.90708e-05	1.69108e-05	2.00606e-05	1.62864e-05	3.09574e-05	2.5418e-05	2.12486e-05	7.8381e-06	1.00123e-05	7.75439e-06	1.55256e-05	1.25272e-05	1.65697e-05
D-Lactic Acid	Organic acids	Organic acids	10326-41-7	3	7.52842e-06	9.70011e-06	7.91733e-06	7.29138e-06	5.75525e-06	9.62471e-06	5.87868e-06	8.16962e-06	5.38503e-06	1.00686e-05	1.0842e-05	9.37428e-06	6.94678e-06	9.69397e-06	5.08749e-06
Succinic anhydride	Organic acids	Organic acids	108-30-5	3	0.000102945	7.56213e-05	8.50763e-05	9.23401e-05	5.92465e-05	6.6812e-05	8.81753e-05	6.77523e-05	8.65259e-05	8.13045e-05	5.60799e-05	6.82309e-05	4.75109e-05	4.16695e-05	4.755e-05
1-Aminocyclopropane-1-carboxylic acid	Organic acids	Organic acids	22059-21-8	3	5.27688e-05	5.72165e-05	5.06711e-05	3.20195e-05	3.23914e-05	4.01848e-05	6.4264e-05	4.88203e-05	5.50413e-05	4.74158e-05	3.42389e-05	2.81757e-05	5.79852e-05	6.97442e-05	6.32587e-05
Succinic semialdehyde	Organic acids	Organic acids	692-29-5	3	1.16253e-05	8.85182e-06	1.21115e-05	7.5225e-06	3.12369e-06	5.66238e-06	8.46925e-06	4.26014e-06	7.79033e-06	9.53861e-06	1.09248e-05	1.55397e-05	5.3181e-06	5.54736e-06	2.88993e-06
γ-Aminobutyric acid	Organic acids	Organic acids	56-12-2	2	0.0134188	0.0119	0.0124534	0.0131455	0.0119381	0.0124992	0.0148717	0.0157266	0.0143997	0.00840159	0.00819388	0.0082051	0.0137938	0.012325	0.0131333
N,N-Dimethylglycine	Amino acids and derivatives	Amino acids and derivatives	1118-68-9	3	0.00673975	0.00702246	0.00710795	0.00740507	0.00759827	0.00679046	0.00864176	0.00940726	0.00851287	0.00521357	0.00453705	0.00464282	0.00754982	0.00798162	0.00733631
2-Aminoisobutyric acid	Organic acids	Organic acids	62-57-7	3	0.00108645	0.00111749	0.00103029	0.00113734	0.00109539	0.00104726	0.0013208	0.00133886	0.00126539	0.00123522	0.00130485	0.00130733	0.00105224	0.00116569	0.00105462
Methyl 3-aminopropanoate	Amino acids and derivatives	Amino acids and derivatives	4138-35-6	3	0.000893061	0.00089546	0.000949773	0.00102497	0.00102092	0.00104256	0.000913511	0.0010985	0.000847428	0.00122434	0.00122583	0.00121506	0.000881431	0.000802408	0.000828487
Tartronate semialdehyde	Organic acids	Organic acids	2480-77-5	3	0.000135675	0.000113157	0.00012272	6.40877e-05	6.51108e-05	6.56338e-05	5.52092e-05	7.34316e-05	6.37491e-05	7.93908e-05	8.80382e-05	0.000118695	5.41333e-05	3.90827e-05	5.71885e-05
Hydroxypyruvic acid	Organic acids	Organic acids	1113-60-6	3	0.000110876	0.000123098	0.000118498	4.81089e-05	5.55529e-05	5.76597e-05	6.78991e-05	5.49668e-05	6.49706e-05	0.000109518	0.000110325	0.00010792	6.0816e-05	6.29558e-05	5.7952e-05
3-Hydroxybutyric acid	Organic acids	Organic acids	300-85-6	3	0.00164297	0.00173319	0.00165422	0.000791602	0.000856092	0.000875911	0.000907042	0.000928226	0.00101868	0.00125988	0.00109751	0.00121975	0.000753156	0.000745828	0.000679986
Malonic acid	Organic acids	Organic acids	141-82-2	3	0.00123306	0.0013598	0.00125713	0.000618409	0.00057264	0.000628136	0.000600127	0.000733155	0.000727935	0.00096329	0.000813218	0.000948043	0.000641251	0.000587811	0.00058297
L-Serine	Amino acids and derivatives	Amino acids and derivatives	56-45-1	3	8.07292e-05	7.5741e-05	8.32691e-05	8.78489e-05	8.89387e-05	9.65767e-05	0.00011068	0.000109017	0.000102474	8.55167e-05	7.40209e-05	7.39382e-05	7.89667e-05	8.03844e-05	8.03853e-05
Cytosine	Nucleotides and derivatives	Nucleotides and derivatives	71-30-7	2	0.000268587	0.000233573	0.000220907	0.000222783	0.000214617	0.000210221	0.000351061	0.000331211	0.000327767	0.000463658	0.000466721	0.000448376	0.000187136	0.000220782	0.000220941
L-Proline	Amino acids and derivatives	Amino acids and derivatives	147-85-3	1	0.0026164	0.00242436	0.002236	0.00200215	0.00181874	0.00189241	0.00349362	0.00352309	0.00352903	0.00136063	0.00131113	0.0012485	0.00289725	0.00286411	0.00277242
Fumaric acid	Organic acids	Organic acids	110-17-8	3	0.000132566	0.00017082	0.000165513	0.000142623	0.000147918	0.000188526	0.000147514	0.000172292	0.00014562	4.74543e-05	5.21497e-05	5.28955e-05	0.000118861	0.000123794	0.000120768
L-Valine	Amino acids and derivatives	Amino acids and derivatives	72-18-4	3	0.00480192	0.00472341	0.0042557	0.00395564	0.00390035	0.00378951	0.00664288	0.00678787	0.00683292	0.00340108	0.00327836	0.00332919	0.00377722	0.00389906	0.00395476
5-Aminovaleric acid	Organic acids	Organic acids	660-88-8	3	2.60956e-05	4.04527e-05	4.08956e-05	2.39117e-05	3.47348e-05	3.75325e-05	3.24924e-05	4.64441e-05	3.04667e-05	2.60171e-05	1.75622e-05	3.30818e-05	3.0806e-05	4.33448e-05	5.4494e-05
Succinic acid	Organic acids	Organic acids	110-15-6	2	0.00856335	0.00896586	0.00906862	0.00825208	0.00839889	0.00884518	0.00994995	0.0108662	0.0111842	0.00838318	0.00846124	0.00926121	0.0074269	0.00735601	0.00629435
Methylmalonic acid	Organic acids	Organic acids	516-05-2	2	0.00809395	0.00749525	0.00815666	0.00705777	0.00782829	0.00836538	0.00883583	0.00930753	0.0101256	0.00784424	0.00775225	0.00809415	0.0061618	0.00631412	0.00576
β-Hydroxyisovaleric acid	Organic acids	Organic acids	625-08-1	3	0.000113767	0.000105836	0.000123969	0.000182032	0.000205397	0.000172673	0.000131427	0.000141194	0.00015248	0.000117083	0.000120018	0.000127917	0.000175148	0.000169369	0.000190914
Aminomalonic acid	Organic acids	Organic acids	1068-84-4	3	0.000306627	0.000280817	0.000317182	0.000290818	0.000285999	0.000286763	0.000342593	0.00035276	0.000360974	0.000288474	0.000287219	0.000319862	0.000258338	0.000251751	0.000225209
L-Threonine	Amino acids and derivatives	Amino acids and derivatives	72-19-5	3	0.000570895	0.00060024	0.000464127	0.000569463	0.000540991	0.000555629	0.00063421	0.000868462	0.000721681	0.000350324	0.000322321	0.00032103	0.00047119	0.000507803	0.000469709
L-Homoserine	Amino acids and derivatives	Amino acids and derivatives	672-15-1	3	1.00692e-05	1.49708e-05	8.45878e-06	2.49255e-05	1.05072e-05	1.90455e-05	1.32407e-05	2.25267e-05	2.16291e-05	1.24805e-05	9.35802e-06	1.13798e-05	1.10877e-05	1.89818e-05	1.58611e-05
Erythrose	Others	Saccharides and Alcohols	583-50-6	3	0.00250171	0.00198536	0.00202054	0.00173943	0.00204832	0.00183637	0.00182604	0.00219585	0.00191481	0.00239115	0.00208987	0.00237459	0.00254462	0.00250495	0.00266192
L-Cysteine	Amino acids and derivatives	Amino acids and derivatives	52-90-4	3	1.81451e-05	4.06611e-05	3.42419e-05	3.22025e-05	4.16907e-05	2.22057e-05	3.41018e-05	2.74875e-05	2.96084e-05	2.43104e-05	2.762e-05	1.06384e-05	1.02656e-05	1.66247e-05	2.16604e-05
4-Hydroxybenzaldehyde	Phenolic acids	Phenolic acids	123-08-0	3	1.37823e-05	1.51693e-05	1.6898e-05	1.76173e-05	2.88827e-05	3.23121e-05	1.66987e-05	1.94887e-05	1.788e-05	3.93372e-05	3.11806e-05	2.69542e-05	2.32269e-05	3.50485e-05	2.38885e-05
Nicotinamide	Others	Vitamin	98-92-0	2	0.000213168	0.000218803	0.000201181	0.000303942	0.000300353	0.000278706	0.000255626	0.000272655	0.000257129	0.000126172	0.000118422	0.000119335	0.000173816	0.00018163	0.000197207
D-Threitol	Others	Saccharides and Alcohols	2418-52-2	3	0.00109411	0.00106111	0.00099094	0.00102241	0.00103242	0.000971749	0.00105289	0.00104933	0.00118029	0.000903315	0.000966272	0.000934761	0.00110427	0.000923045	0.00095393
2-Phenylethanol	Phenolic acids	Phenolic acids	60-12-8	3	0.000186911	0.000157966	0.000140652	8.66871e-05	8.93581e-05	0.000106441	0.00011151	6.88759e-05	7.21748e-05	6.86789e-05	5.76711e-05	6.39958e-05	0.000122317	0.000121785	0.000107447
Isonicotinic acid	Others	Vitamin	55-22-1	3	0.000135728	0.00013365	0.000120801	0.000188684	0.000190027	0.000191591	0.000117136	9.50151e-05	0.000108522	0.000167139	0.000127205	0.000167441	0.000146195	0.000160344	0.000149884
2-Picolinic acid	Organic acids	Organic acids	98-98-6	3	5.78075e-06	1.6345e-05	1.39863e-05	2.899e-05	3.05824e-05	3.62195e-05	1.66824e-05	1.6247e-05	2.10363e-05	2.82409e-05	2.89281e-05	2.12171e-05	1.90805e-05	1.86714e-05	3.10141e-05
Nicotinic acid (Vitamin B3)	Others	Vitamin	59-67-6	3	0.000107797	9.91975e-05	0.00010552	0.000167952	0.000149239	0.000160031	8.88941e-05	8.44761e-05	7.28401e-05	0.000121301	0.000128391	0.00011934	0.000115313	0.000124763	0.000133114
Barbituric acid;Malonylurea;2,4,6-Pyrimidinetrione	Nucleotides and derivatives	Nucleotides and derivatives	67-52-7	2	0.00122202	0.000963394	0.00108207	0.000860625	0.000752647	0.000676483	0.000588953	0.000862793	0.000610811	0.000690527	0.000650694	0.000584166	0.000793196	0.000996192	0.00071571
Cyclo(Ala-Gly)	Amino acids and derivatives	Amino acids and derivatives	4526-77-6	2	4.2792e-05	4.82e-05	4.31389e-05	7.10524e-05	8.32391e-05	8.30373e-05	6.38699e-05	5.27156e-05	7.04183e-05	6.90583e-05	9.92628e-05	7.00871e-05	6.83299e-05	6.46783e-05	7.43029e-05
5-Oxo-L-Proline	Amino acids and derivatives	Amino acids and derivatives	98-79-3	3	2.77734e-06	1.14748e-05	1.13649e-05	3.3235e-05	2.48357e-05	2.4023e-05	1.21056e-05	1.87858e-05	1.67842e-05	1.05507e-05	8.67285e-06	1.47354e-05	1.6585e-05	2.27744e-05	1.63899e-05
Cycloleucine	Amino acids and derivatives	Amino acids and derivatives	52-52-8	1	0.0465644	0.0447702	0.0388422	0.0426658	0.0454721	0.0426858	0.0515539	0.05248	0.0511784	0.0333665	0.0315302	0.0328236	0.0512246	0.0504603	0.0494459
L-Pipecolic Acid	Organic acids	Organic acids	3105-95-1	1	0.0537031	0.053698	0.0498268	0.0528817	0.0549461	0.0515475	0.0614222	0.0662592	0.0640711	0.0410562	0.04103	0.0396611	0.0620561	0.0623816	0.0608071
Methylenesuccinic acid	Organic acids	Organic acids	97-65-4	3	0.000314535	0.000355776	0.000353088	0.000315423	0.000203542	0.000246298	0.000306921	0.000308774	0.000308579	0.000285601	0.000300976	0.000330081	0.000267879	0.000260759	0.000236609
N-Propionylglycine	Amino acids and derivatives	Amino acids and derivatives	21709-90-0	3	5.51616e-05	8.26681e-05	8.87255e-05	4.01723e-05	3.68298e-05	3.81082e-05	5.66932e-05	6.25306e-05	3.90328e-05	4.4388e-05	6.75806e-05	5.2457e-05	4.01777e-05	4.50798e-05	2.26125e-05
N-acetyl-beta-alanine	Amino acids and derivatives	Amino acids and derivatives	3025-95-4	3	1.90283e-06	2.85463e-06	3.09569e-06	4.19487e-06	2.73215e-06	4.21413e-06	3.71083e-06	6.17813e-06	4.07114e-06	4.01585e-06	4.87271e-06	7.2066e-06	4.77317e-06	5.04149e-06	5.82042e-06
3-Guanidinopropionic acid	Organic acids	Organic acids	353-09-3	3	1.13287e-05	1.42154e-05	1.65708e-05	2.08204e-05	2.35433e-05	2.22051e-05	1.39784e-05	1.43428e-05	1.525e-05	3.55535e-05	4.39796e-05	3.74203e-05	1.94797e-05	2.38336e-05	2.38734e-05
L-Isoleucine*	Amino acids and derivatives	Amino acids and derivatives	73-32-5	1	0.0162352	0.017144	0.0163587	0.0201489	0.0194576	0.0198305	0.0199515	0.020393	0.0202426	0.0247635	0.0235766	0.0257626	0.0157988	0.0165518	0.0170239
L-Norleucine*	Amino acids and derivatives	Amino acids and derivatives	327-57-1	1	0.0163118	0.0172172	0.0171722	0.019929	0.0198363	0.019468	0.0197463	0.0195474	0.0198368	0.0252154	0.023418	0.0252346	0.0160751	0.016733	0.0162078
6-Aminocaproic acid	Organic acids	Organic acids	60-32-2	2	0.00206919	0.00209652	0.00187533	0.00176166	0.00171727	0.00167839	0.00214335	0.00217119	0.00238001	0.00208458	0.00199597	0.00192174	0.00129607	0.00168263	0.00165931
L-Allo-isoleucine	Amino acids and derivatives	Amino acids and derivatives	1509-34-8	3	0.00195158	0.00171158	0.00114996	0.00176285	0.00178799	0.00192867	0.00193268	0.00203568	0.00219898	0.00249911	0.0021158	0.00204186	0.00115897	0.00130421	0.00128788
L-Leucine*	Amino acids and derivatives	Amino acids and derivatives	61-90-5	1	0.0166085	0.0176382	0.0171143	0.0208373	0.0197289	0.0203787	0.021148	0.0200842	0.0211621	0.0241972	0.0243116	0.025585	0.0163325	0.0165697	0.0177833
Monomethyl succinate	Organic acids	Organic acids	3878-55-5	3	0.000305493	0.000297557	0.000302592	0.000208635	0.000207316	0.000207096	0.000169261	0.000198425	0.000187629	0.000224169	0.0002146	0.000226034	0.000282204	0.000299432	0.000305372
2-Methylsuccinic acid	Organic acids	Organic acids	498-21-5	3	0.00262751	0.0027032	0.00248105	0.0018686	0.00192142	0.00197811	0.00160747	0.0016874	0.00174948	0.00186621	0.00192085	0.00183416	0.00236316	0.00269084	0.00254833
Dimethylmalonic acid	Organic acids	Organic acids	595-46-0	3	0.000266852	0.000297297	0.000268953	0.000190683	0.000201242	0.000189381	0.000146939	0.000177388	0.000192546	0.000192201	0.000194396	0.000187832	0.000228789	0.000251022	0.000238739
2-Hydroxy-2-methyl-3-oxobutanoic acid	Organic acids	Organic acids	71698-08-3	3	0.00023138	0.000248476	0.0002468	0.000162555	0.000159076	0.000183026	0.000151644	0.000136461	0.000156758	0.000181316	0.000176683	0.000170076	0.000212979	0.000221129	0.000222885
3-Ureidopropionic Acid	Organic acids	Organic acids	462-88-4	1	0.000289969	0.000344372	0.000308397	0.000586934	0.000498024	0.000477292	0.000567644	0.000508687	0.000570718	0.000200078	0.000231534	0.000203525	0.00040934	0.000416958	0.000381058
L-Asparagine	Amino acids and derivatives	Amino acids and derivatives	70-47-3	2	0.000171492	0.000156804	0.000166817	0.00037535	0.000375084	0.000324165	0.000318879	0.000348293	0.000311593	0.000147506	0.000129868	0.000141012	0.00029519	0.000283977	0.000276717
Cinnamaldehyde	Phenolic acids	Phenolic acids	14371-10-9	3	6.48515e-06	7.0276e-06	9.18653e-06	1.97598e-05	2.57031e-05	2.53727e-05	6.36373e-06	6.30115e-06	9.66522e-06	1.78448e-05	1.73165e-05	1.7206e-05	1.6767e-05	2.45412e-05	2.5736e-05
L-Ornithine	Amino acids and derivatives	Amino acids and derivatives	70-26-8	3	2.36465e-05	2.9515e-05	2.42111e-05	0.000114284	0.00011907	0.00010613	5.16793e-05	5.63445e-05	5.46081e-05	0.000251295	0.000244631	0.000252255	9.29808e-05	8.24239e-05	8.0613e-05
Iminodiacetic acid	Organic acids	Organic acids	142-73-4	1	0.00233513	0.00226054	0.00227765	0.00217405	0.00224212	0.00227405	0.00358367	0.00362917	0.00397227	0.000894779	0.00109308	0.000987193	0.00268865	0.00248067	0.00271025
L-Aspartic Acid	Amino acids and derivatives	Amino acids and derivatives	56-84-8	1	0.000967714	0.000913834	0.000940214	0.0008813	0.000977392	0.000967232	0.00163145	0.00151235	0.00164602	0.000463033	0.000368405	0.000363183	0.0010419	0.0010993	0.00100845
3-Dehydro-L-Threonic Acid	Others	Saccharides and Alcohols	-	1	0.00478127	0.00434657	0.00343319	0.00399861	0.00422308	0.00419667	0.00275092	0.00337051	0.00359344	0.00171407	0.00156171	0.00176925	0.00408598	0.00417317	0.0036455
D-Malic acid	Organic acids	Organic acids	636-61-3	2	0.00352305	0.00403886	0.00377683	0.00363033	0.00404783	0.00379818	0.00276425	0.00353723	0.00301527	0.00187358	0.00137548	0.00157371	0.00378233	0.00358219	0.00316562
L-Malic acid	Organic acids	Organic acids	97-67-6	1	0.00021675	0.000213981	0.000222184	0.00020019	0.000210595	0.000196871	0.000128839	0.000181206	0.000166418	8.11036e-05	9.19457e-05	7.50583e-05	0.00022986	0.000169106	0.000171727
2,3-Dihydroxy-3-Methylbutanoic Acid	Organic acids	Organic acids	1756-18-9	2	0.0127211	0.01273	0.0129237	0.013053	0.0122902	0.0125975	0.0101185	0.0113477	0.0100791	0.00360294	0.00359643	0.00393997	0.0112636	0.0101198	0.011395
S-Methyl-L-cysteine	Amino acids and derivatives	Amino acids and derivatives	1187-84-4	2	0.000403924	0.000450264	0.00038143	0.000312168	0.000364721	0.000340537	0.000403147	0.000334284	0.000348758	0.000649855	0.000609941	0.000604595	0.000321453	0.000327076	0.000328943
Adenine	Nucleotides and derivatives	Nucleotides and derivatives	73-24-5	2	0.000154714	0.000158106	0.00014098	0.000201839	0.000224396	0.000199752	0.000129381	0.00014672	0.000133664	0.000231667	0.000210324	0.000210203	0.000142185	0.000147347	0.000196331
2-Aminopurine	Nucleotides and derivatives	Nucleotides and derivatives	452-06-2	1	0.000136314	0.000134889	0.000115282	0.000162605	0.000187135	0.000181128	0.000109301	0.000113457	0.000131043	0.000149727	0.000136633	0.000146826	0.000115575	0.000117466	0.000139756
D-Threonic Acid	Others	Saccharides and Alcohols	3909-12-4	3	0.000189585	0.000166026	0.000220614	0.000199927	0.000261727	0.000218145	0.000205377	0.000241332	0.000216172	0.000216966	0.000257285	0.000179634	0.000198101	0.000194322	0.00022135
Anthranilic Acid	Phenolic acids	Phenolic acids	118-92-3	3	1.09216e-05	1.26793e-05	1.00287e-05	2.17786e-05	2.08708e-05	2.53678e-05	1.15914e-05	1.41201e-05	1.59912e-05	1.86298e-05	1.73484e-05	1.71345e-05	1.40201e-05	1.58789e-05	1.98742e-05
4-Aminobenzoic acid	Phenolic acids	Phenolic acids	150-13-0	3	1.13985e-05	8.91025e-06	1.18924e-05	3.06509e-05	2.75941e-05	2.39595e-05	1.77592e-05	1.66152e-05	2.10224e-05	2.9475e-05	3.56174e-05	2.55007e-05	2.37174e-05	2.56686e-05	2.56572e-05
4-Hydroxybenzoic acid	Phenolic acids	Phenolic acids	99-96-7	3	0.000809095	0.0008654	0.000853135	0.00154772	0.00162659	0.00166197	0.000915863	0.000932802	0.000944965	0.00228933	0.00219476	0.00227975	0.00113269	0.00127933	0.0013828
2,5-Dihydroxybenzaldehyde	Phenolic acids	Phenolic acids	1194-98-5	3	0.000490286	0.00047698	0.000531195	0.000854066	0.000899427	0.000865778	0.000528549	0.000518133	0.000518231	0.00128225	0.00121826	0.00123639	0.000576828	0.000660719	0.000725283
Protocatechualdehyde	Phenolic acids	Phenolic acids	139-85-5	3	0.000371757	0.000413756	0.000414587	0.000734385	0.000750486	0.000776777	0.000528026	0.00039381	0.000476122	0.00116336	0.00106878	0.00106032	0.000528439	0.000541829	0.00058443
4-Nitrophenol	Phenolic acids	Phenolic acids	100-02-7	3	0.00168781	0.00184773	0.00162798	0.00156534	0.00175234	0.00163376	0.00192615	0.00176745	0.00170098	0.00144242	0.00134831	0.00151071	0.000864636	0.00123627	0.00134678
Muconic acid	Organic acids	Organic acids	1119-72-8	3	0.000821187	0.000715875	0.000858159	0.000650684	0.00060131	0.000548377	0.000810267	0.000659696	0.000810968	0.0005393	0.000575466	0.00050235	0.00054513	0.000872984	0.000603517
1-Methylpiperidine-2-carboxylic acid	Organic acids	Organic acids	7730-87-2	3	0.0380169	0.0353003	0.0345594	0.0321369	0.0331946	0.0315881	0.0273334	0.0304279	0.0290203	0.0309328	0.0287462	0.0296569	0.030851	0.0298559	0.0291473
L-Cyclopentylglycine	Amino acids and derivatives	Amino acids and derivatives	2521-84-8	3	0.00996855	0.00919677	0.00833738	0.00801222	0.00790072	0.00779219	0.00680755	0.00758905	0.0071077	0.00737448	0.00776633	0.00772078	0.00787781	0.00675612	0.00724875
D-Proline betaine	Amino acids and derivatives	Amino acids and derivatives	1195-94-4	3	0.0387912	0.0365182	0.0335309	0.0331439	0.0321792	0.0319898	0.0274779	0.0295455	0.0278167	0.0300714	0.0291473	0.0305828	0.0291745	0.028226	0.029497
Valproic Acid	Organic acids	Organic acids	99-66-1	3	0.000511278	0.000544013	0.000541263	0.000469065	0.000482571	0.000512825	0.00045554	0.00050437	0.000463341	0.000346591	0.000346681	0.000345656	0.000365102	0.000345838	0.000344377
N-Methyl-Trans-4-Hydroxy-L-Proline	Amino acids and derivatives	Amino acids and derivatives	4252-82-8	3	2.9253e-05	5.19684e-05	3.74048e-05	2.99432e-05	4.37742e-05	3.75374e-05	3.06771e-05	2.23737e-05	3.95564e-05	2.79268e-05	3.4955e-05	2.65142e-05	3.42368e-05	2.25292e-05	3.68327e-05
4-Guanidinobutyric acid	Organic acids	Organic acids	463-00-3	3	0.000111327	9.21437e-05	0.00010626	0.000109174	0.000144804	0.000145283	0.000132949	0.000100131	0.000110591	0.000146151	0.000113134	0.000133384	0.000129358	0.000107843	0.000136931
α-Ketoglutaric acid	Organic acids	Organic acids	328-50-7	3	4.99772e-05	6.3282e-05	5.6948e-05	5.55802e-05	5.33842e-05	4.25216e-05	4.44562e-05	5.07963e-05	5.38783e-05	3.36298e-05	3.2283e-05	4.43122e-05	8.15346e-05	7.56534e-05	8.73609e-05
2,2-Dimethylsuccinic acid	Organic acids	Organic acids	597-43-3	2	1.20166e-05	1.24858e-05	1.23306e-05	3.37304e-05	3.22656e-05	2.63543e-05	1.73083e-05	2.81343e-05	2.88366e-05	2.01149e-05	2.44701e-05	2.39432e-05	2.38987e-05	2.16183e-05	2.71924e-05
L-Glutamine	Amino acids and derivatives	Amino acids and derivatives	56-85-9	3	0.00311081	0.00318663	0.0032201	0.0041975	0.00458469	0.00388572	0.0039839	0.00386911	0.00399104	0.00646229	0.00661139	0.00663907	0.00475705	0.00500339	0.0049314
L-Lysine	Amino acids and derivatives	Amino acids and derivatives	56-87-1	3	0.00404029	0.0039346	0.00358265	0.00512471	0.0051246	0.00512819	0.00486892	0.00477821	0.00482509	0.00808358	0.00794168	0.00789893	0.00572988	0.00630874	0.00627801
L-Glutamic acid	Amino acids and derivatives	Amino acids and derivatives	56-86-0	3	0.00712549	0.00624027	0.00572062	0.00298776	0.0032746	0.00306084	0.00709245	0.00770585	0.00674177	0.00277511	0.00288972	0.00247273	0.00742751	0.00731653	0.00689384
O-Acetylserine	Amino acids and derivatives	Amino acids and derivatives	5147-00-2	3	0.000114218	8.75819e-05	7.70522e-05	9.4976e-05	8.33408e-05	0.000101295	8.58491e-05	0.000115219	7.69784e-05	3.84641e-05	3.1042e-05	4.18778e-05	6.86281e-05	7.96068e-05	7.51551e-05
L-threo-3-Methylaspartate	Amino acids and derivatives	Amino acids and derivatives	6061-13-8	1	0.000347251	0.000415805	0.000434787	0.000227187	0.000227751	0.000209507	0.00055042	0.000633379	0.000653818	0.000247674	0.000244718	0.000227506	0.00061977	0.000532134	0.000529757
(2S,3R,4S)-4-Hydroxyisoleucine	Amino acids and derivatives	Amino acids and derivatives	55399-93-4	3	2.69668e-05	1.83133e-05	2.92516e-05	2.31709e-05	2.1578e-05	2.15697e-05	3.18036e-05	3.01588e-05	4.24692e-05	1.55451e-05	1.06228e-05	1.82973e-05	2.42748e-05	2.41984e-05	2.09384e-05
Phthalic anhydride	Phenolic acids	Phenolic acids	85-44-9	1	5.07395e-05	4.87448e-05	4.75075e-05	4.54542e-05	4.19982e-05	5.04182e-05	4.29677e-05	4.14095e-05	4.02943e-05	4.58475e-05	3.46108e-05	4.09658e-05	4.07296e-05	4.7864e-05	5.79205e-05
2-Dehydro-3-deoxy-L-arabinonate	Others	Saccharides and Alcohols	-	1	0.000125461	0.000161859	0.000145027	0.000155947	0.000133793	0.000125359	0.00011117	0.000129801	0.000108069	0.000120269	0.000100069	9.74925e-05	0.000127757	0.000135936	0.000150836
L-Citramalic acid	Organic acids	Organic acids	6236-09-5	1	0.000104537	5.47026e-05	0.000107809	0.000100179	7.83718e-05	8.57415e-05	8.20069e-05	8.95578e-05	6.06686e-05	7.74549e-05	6.84303e-05	8.01255e-05	8.78875e-05	0.000107717	9.94382e-05
2-Hydroxyglutaric Acid	Organic acids	Organic acids	13095-48-2	1	0.000119843	0.000108061	0.000113858	8.96229e-05	9.71673e-05	0.000110836	0.000113725	0.000113163	0.000103046	7.3622e-05	5.503e-05	7.8664e-05	8.22588e-05	8.77111e-05	8.74601e-05
D-Arabinono-1,4-lactone	Others	Saccharides and Alcohols	2782-09-4	2	6.57745e-05	7.18339e-05	0.000101041	7.02217e-05	7.3225e-05	8.03392e-05	6.97222e-05	8.08697e-05	7.39778e-05	6.84334e-05	5.55171e-05	8.15176e-05	6.81595e-05	7.80039e-05	7.16703e-05
3-Hydroxyglutaric acid	Organic acids	Organic acids	638-18-6	2	5.44128e-05	4.26934e-05	6.14303e-05	4.60976e-05	4.35398e-05	3.71937e-05	7.20353e-05	3.61086e-05	6.56146e-05	4.12029e-05	4.19176e-05	4.31276e-05	4.20811e-05	4.55188e-05	3.96714e-05
3-Methylmalic acid	Organic acids	Organic acids	152204-30-3	2	0.000134541	0.000176051	0.000174758	0.000110205	0.000123588	0.000124614	0.000127251	0.000134624	0.000138967	0.000116185	0.000114931	8.60194e-05	0.000115325	0.000120732	0.000104178
Cinnamic acid	Phenolic acids	Phenolic acids	140-10-3	3	0.000196727	0.000221176	0.000211264	0.000328915	0.000357	0.000352092	0.00015199	0.000179641	0.000177463	0.00013454	0.00011505	0.000115217	0.000154398	0.000163	0.000151688
DL-Methionine	Amino acids and derivatives	Amino acids and derivatives	59-51-8	3	0.00260633	0.0020994	0.00214704	0.0020921	0.00192276	0.00195925	0.00261337	0.0026603	0.00276238	0.00196519	0.0018992	0.0020769	0.001548	0.00176295	0.00177454
L-Methionine	Amino acids and derivatives	Amino acids and derivatives	63-68-3	1	0.00452809	0.00527223	0.00504262	0.00462231	0.00443893	0.00425552	0.00518924	0.00484146	0.00614563	0.00435545	0.00453992	0.00485921	0.00348593	0.00377741	0.00370259
1-Methyladenine	Nucleotides and derivatives	Nucleotides and derivatives	5142-22-3	2	9.86415e-05	9.63957e-05	0.000109804	8.21335e-05	9.69894e-05	9.96594e-05	0.000106779	0.000112473	0.000113605	9.31043e-05	8.28318e-05	8.91237e-05	6.8336e-05	7.27407e-05	7.02168e-05
L-Tartaric acid	Organic acids	Organic acids	87-69-4	3	2.73566e-05	4.0547e-05	3.2351e-05	2.13363e-05	1.65411e-05	2.83369e-05	2.07559e-05	2.14626e-05	2.63477e-05	3.13981e-05	2.82429e-05	3.85719e-05	2.98287e-05	3.13134e-05	3.55333e-05
D-Ribose	Others	Saccharides and Alcohols	50-69-1	2	5.07117e-05	4.42126e-05	5.36916e-05	5.83879e-05	6.08522e-05	8.12854e-05	4.76287e-05	2.96827e-05	3.21154e-05	0.000139394	0.000115472	0.00012421	5.71527e-05	5.79665e-05	6.56345e-05
L-Xylose	Others	Saccharides and Alcohols	609-06-3	3	0.000182014	0.00016685	0.000220509	0.000134141	0.000118632	0.000140088	0.000148873	0.000139657	0.00011266	0.000203409	0.000241963	0.000187336	0.000148203	0.00010392	0.000131538
D-Arabinose	Others	Saccharides and Alcohols	10323-20-3	3	0.000149119	0.000157339	0.000191218	0.000116345	0.000121262	0.000117393	0.000102695	0.000122555	0.000111742	0.000229687	0.000171655	0.000168646	0.000115836	0.000132359	0.000111019
Benzyl acetate	Organic acids	Organic acids	140-11-4	3	3.02571e-05	3.11081e-05	4.26114e-05	3.95151e-05	3.73883e-05	4.35337e-05	5.55118e-05	6.10334e-05	4.54046e-05	5.76825e-05	6.48421e-05	5.9286e-05	4.55892e-05	4.46062e-05	3.67644e-05
p-Coumaryl alcohol	Phenolic acids	Phenolic acids	3690-05-9	2	0.000439741	0.000445977	0.000475821	0.00191201	0.00209953	0.00201107	0.000544303	0.00058522	0.000557778	0.00143807	0.00141342	0.00152191	0.00148897	0.00199962	0.00202951
Isoguanine	Nucleotides and derivatives	Nucleotides and derivatives	3373-53-3	3	5.17113e-05	5.25738e-05	6.84629e-05	6.19309e-05	4.67244e-05	4.97003e-05	6.48227e-05	7.54944e-05	6.64889e-05	5.10534e-05	5.73355e-05	5.68484e-05	4.22874e-05	4.26976e-05	5.12526e-05
Guanine	Nucleotides and derivatives	Nucleotides and derivatives	73-40-5	2	2.6185e-06	3.97846e-06	2.95056e-06	2.67726e-06	4.04536e-06	5.45392e-06	7.25908e-06	7.18334e-06	6.49999e-06	5.80619e-06	8.65228e-06	4.18773e-06	7.14272e-06	3.77202e-06	4.66464e-06
Vanillin; 4-Hydroxy-3-Methoxybenzaldehyde	Phenolic acids	Phenolic acids	121-33-5	3	4.81198e-05	5.03485e-05	3.79686e-05	3.79111e-05	5.64031e-05	4.50256e-05	6.32211e-05	7.75298e-05	6.20804e-05	9.25129e-05	9.07767e-05	7.89413e-05	5.94249e-05	6.21005e-05	4.46751e-05
Isovanillin	Phenolic acids	Phenolic acids	621-59-0	3	1.60595e-05	1.71475e-05	1.67766e-05	1.41037e-05	1.88394e-05	1.87006e-05	1.83493e-05	1.85311e-05	2.1697e-05	2.4282e-05	2.38337e-05	2.42345e-05	1.42216e-05	2.0617e-05	1.68774e-05
2',6'-Dihydroxyacetophenone	Phenolic acids	Phenolic acids	699-83-2	3	1.56411e-05	1.59233e-05	1.70111e-05	1.62574e-05	1.59724e-05	1.39624e-05	9.73562e-06	1.46269e-05	1.75706e-05	1.35377e-05	9.77583e-06	1.41422e-05	1.4095e-05	9.70294e-06	1.16501e-05
D-Arabitol	Others	Saccharides and Alcohols	488-82-4	3	0.000306634	0.000357607	0.000408273	0.000386663	0.000422753	0.000287984	0.000358118	0.000521951	0.000292884	0.000350296	0.000261371	0.000244793	0.00030896	0.000338344	0.00033366
cis-Citral	Organic acids	Organic acids	5392-40-5	3	1.78702e-05	1.41493e-05	1.47664e-05	2.31803e-05	1.86564e-05	1.91304e-05	1.40751e-05	1.36966e-05	1.18136e-05	2.25898e-05	2.34581e-05	2.24311e-05	1.63057e-05	1.13651e-05	1.07727e-05
6-Chloropurine	Nucleotides and derivatives	Nucleotides and derivatives	87-42-3	3	8.82697e-06	6.76424e-06	7.835e-06	4.09493e-06	5.47243e-06	4.69765e-06	9.09198e-06	7.49343e-06	6.82161e-06	5.35523e-06	5.93217e-06	5.5771e-06	7.38795e-06	3.81293e-06	4.93274e-06
3,4-Dihydroxybenzoic acid (Protocatechuic acid)*	Phenolic acids	Phenolic acids	99-50-3	3	6.25661e-05	7.07146e-05	6.76312e-05	0.000126658	0.000118358	0.00012183	7.69819e-05	0.000111449	0.000106586	0.000139478	0.00010999	0.000119532	7.19992e-05	0.000112263	8.8721e-05
2,3-Dihydroxybenzoic Acid*	Phenolic acids	Phenolic acids	303-38-8	3	4.76572e-05	6.83767e-05	6.87776e-05	9.15468e-05	0.000100497	0.000101143	7.41264e-05	8.23656e-05	8.87348e-05	9.51965e-05	0.00010093	8.48513e-05	7.68734e-05	9.50617e-05	6.57746e-05
2,5-Dihydroxybenzoic acid; Gentisic Acid*	Phenolic acids	Phenolic acids	490-79-9	3	4.36744e-05	4.22999e-05	4.19457e-05	6.32132e-05	6.03795e-05	5.81621e-05	4.35564e-05	3.32174e-05	4.94492e-05	4.97211e-05	5.44996e-05	5.0994e-05	4.77111e-05	5.72607e-05	4.45969e-05
Diethyl phosphate	Organic acids	Organic acids	598-02-7	3	1.24154e-05	1.13531e-05	1.52025e-05	2.13763e-05	1.79777e-05	2.06687e-05	8.23009e-06	7.61842e-06	6.49054e-06	5.0212e-09	4.87087e-09	4.80049e-09	9.20071e-06	7.99777e-06	1.00979e-05
L-Histidine	Amino acids and derivatives	Amino acids and derivatives	71-00-1	2	0.000685616	0.000662845	0.00053864	0.000603174	0.000653395	0.000545801	0.000939583	0.000842166	0.000854348	0.00105395	0.00101893	0.000954443	0.000722366	0.00077047	0.000879738
Orotic acid (Vitamin B13)	Others	Vitamin	65-86-1	3	5.72638e-05	5.40021e-05	4.99426e-05	5.03844e-05	4.44027e-05	5.04145e-05	6.78337e-05	7.57061e-05	7.04383e-05	4.41637e-05	5.4873e-05	5.83526e-05	6.35409e-05	7.18675e-05	7.0351e-05
Allantoin	Organic acids	Organic acids	97-59-6	3	1.26468e-05	1.63562e-05	1.45041e-05	1.30499e-05	2.26614e-05	1.96517e-05	2.46517e-05	1.91615e-05	2.02087e-05	2.288e-05	3.67009e-05	3.44488e-05	2.53908e-05	1.60553e-05	2.61417e-05
1-Decanol*	Others	Saccharides and Alcohols	112-30-1	3	0.00334926	0.00318719	0.00329295	0.00295216	0.00298358	0.00287685	0.00298191	0.0033548	0.00293403	0.00259842	0.00247965	0.00237912	0.00281754	0.00273839	0.00250986
2-Decanol*	Others	Saccharides and Alcohols	1120-06-5	3	0.00306372	0.00288279	0.00315451	0.00268694	0.00285879	0.00259361	0.00288318	0.00304587	0.0029814	0.00237157	0.00232465	0.00231037	0.00273545	0.00263845	0.00255271
5-Acetamidopentanoic Acid	Organic acids	Organic acids	1072-10-2	3	2.2948e-05	2.88645e-05	2.07566e-05	2.41766e-05	2.22503e-05	2.48276e-05	3.1671e-05	3.31955e-05	2.86131e-05	2.72255e-05	2.05724e-05	2.39155e-05	2.01777e-05	1.90452e-05	2.12244e-05
δ-Guanidinovaleric acid	Organic acids	Organic acids	462-93-1	3	1.4637e-05	1.34326e-05	1.20968e-05	1.25258e-05	1.42707e-05	1.53335e-05	7.04213e-06	6.25627e-06	1.05574e-05	1.22144e-05	9.92466e-06	1.08352e-05	6.17032e-06	7.05756e-06	1.34223e-05
2-Oxoadipic acid	Organic acids	Organic acids	3184-35-8	3	0.000126302	9.47836e-05	7.68568e-05	6.9722e-05	7.97443e-05	7.84407e-05	0.000102734	6.73241e-05	8.10636e-05	6.10746e-05	9.72766e-05	6.10249e-05	9.45811e-05	0.000121779	9.49085e-05
S-Allyl-L-cysteine	Amino acids and derivatives	Amino acids and derivatives	21593-77-1	3	2.53175e-05	2.39184e-05	2.04544e-05	2.42347e-05	3.34113e-05	3.34359e-05	1.983e-05	1.89914e-05	1.96598e-05	2.44839e-05	2.22144e-05	2.21793e-05	2.01862e-05	1.48286e-05	1.54542e-05
N-Acetyl-L-threonine	Amino acids and derivatives	Amino acids and derivatives	17093-74-2	3	6.71204e-06	4.54911e-06	1.12065e-05	1.46652e-05	1.49837e-05	1.16501e-05	1.04224e-05	1.25232e-05	1.50683e-05	1.35299e-05	2.00934e-05	1.1614e-05	1.61207e-05	1.98927e-05	1.67069e-05
3-Hydroxy-3-methylpentane-1,5-dioic acid	Amino acids and derivatives	Amino acids and derivatives	503-49-1	1	0.000506801	0.000568659	0.00050108	0.000345374	0.000360908	0.000446807	0.00027504	0.000250505	0.000330295	0.00204173	0.00175037	0.00225399	0.00050624	0.00047989	0.000508416
1,6-anhydro-β-D-glucose	Others	Saccharides and Alcohols	498-07-7	1	0.000198522	0.000247533	0.000218227	0.00012707	0.000133551	0.000132745	0.000141359	0.00013922	0.000134416	0.000255914	0.000289887	0.000242046	0.000145751	0.000107072	0.000151227
4-MethoxycinnaMaldehyde	Phenolic acids	Phenolic acids	1963-36-6	3	1.57673e-05	1.56903e-05	1.67369e-05	1.33803e-05	1.69261e-05	1.40986e-05	1.76037e-05	1.76957e-05	1.61688e-05	1.22713e-05	1.13756e-05	1.0967e-05	1.88828e-05	1.56923e-05	1.92415e-05
4-Hydroxy-L-glutamic acid	Amino acids and derivatives	Amino acids and derivatives	3913-68-6	3	4.28566e-05	4.52031e-05	4.18243e-05	5.8025e-05	4.15115e-05	4.8972e-05	5.5451e-05	4.53724e-05	5.19009e-05	5.49018e-05	4.2323e-05	3.863e-05	4.64143e-05	3.86575e-05	4.29076e-05
L-Methionine methyl ester	Amino acids and derivatives	Amino acids and derivatives	10332-17-9	3	6.52218e-05	5.49427e-05	6.70863e-05	0.000116451	9.14296e-05	0.000101179	6.36628e-05	6.05724e-05	6.58874e-05	0.000132013	0.000128997	0.000153312	7.21088e-05	6.59283e-05	7.96031e-05
p-Coumaric acid	Phenolic acids	Phenolic acids	501-98-4	3	0.000149194	0.000153622	0.000159275	0.000179252	0.000188768	0.000189137	0.000129323	0.000143291	0.000155793	0.000626925	0.000659082	0.000666414	0.000140646	0.000178102	0.000174681
α-Hydroxycinnamic Acid*	Phenolic acids	Phenolic acids	5801-57-0	1	0.000153678	0.000161626	0.000139277	0.000137033	0.000171492	0.000155276	0.000121534	0.000112753	0.000135428	5.20889e-05	3.44305e-05	5.63364e-05	0.00011538	0.000100983	0.000102981
Phenylpyruvic acid	Organic acids	Organic acids	156-06-9	2	3.40108e-05	4.57698e-05	3.08795e-05	3.30664e-05	5.53203e-05	4.87413e-05	3.20395e-05	3.05475e-05	3.51067e-05	0.000142686	0.000126367	0.000131576	2.11209e-05	4.72306e-05	5.28876e-05
Caffeic aldehyde	Phenolic acids	Phenolic acids	141632-15-7	3	0.000256931	0.000235361	0.000268926	0.000281199	0.000346408	0.000324214	0.000224379	0.000261099	0.000263902	0.00109044	0.00104924	0.00103482	0.000245821	0.000274222	0.000295093
3-Hydroxycinnamic Acid*	Phenolic acids	Phenolic acids	14755-02-3	1	0.000208766	0.000204351	0.000171506	0.00021257	0.000203319	0.000210093	0.000155094	0.000177299	0.000180909	5.1724e-05	8.29021e-05	7.34528e-05	0.000137086	0.000184364	0.000143358
2-Hydroxycinnamic acid	Phenolic acids	Phenolic acids	583-17-5	2	0.00194594	0.00213467	0.00197762	0.00263747	0.00279474	0.00283321	0.0020865	0.00231059	0.00236857	0.00935674	0.00985322	0.00965004	0.00195661	0.00241261	0.00255072
1,5-Anhydro-D-glucitol	Others	Saccharides and Alcohols	154-58-5	3	1.9901e-05	1.27293e-05	2.2907e-05	1.98872e-05	8.83859e-06	2.03842e-05	1.90119e-05	2.06211e-05	1.51016e-05	2.26155e-05	2.22636e-05	1.98425e-05	1.94505e-05	1.49339e-05	1.80676e-05
Rhamnose	Others	Saccharides and Alcohols	3615-41-6	3	1.53911e-05	2.85224e-05	2.12673e-05	2.14213e-05	2.04196e-05	1.57229e-05	1.86688e-05	1.96512e-05	2.15413e-05	2.51875e-05	2.49448e-05	2.71126e-05	2.41786e-05	2.07576e-05	2.53268e-05
L-Fucose	Others	Saccharides and Alcohols	2438-80-4	3	3.02887e-05	3.65372e-05	2.76294e-05	4.20168e-05	3.16417e-05	1.54232e-05	3.79022e-05	3.71871e-05	3.42604e-05	3.27405e-05	3.70673e-05	2.75324e-05	4.72206e-05	2.53163e-05	3.08653e-05
2-(Formylamino)benzoic acid	Phenolic acids	Phenolic acids	3342-77-6	3	0.00021144	0.00021239	0.000216336	0.000284116	0.00031188	0.000302409	0.000216165	0.000259364	0.000251414	0.000992636	0.000984402	0.00107238	0.000206815	0.000292542	0.000266893
L-Methionine Sulfoxide	Amino acids and derivatives	Amino acids and derivatives	3226-65-1	3	0.000407371	0.000441014	0.000345071	0.000451056	0.000454663	0.000448193	0.000373971	0.000326833	0.000357754	0.000482917	0.000419457	0.000457924	0.000362899	0.000352944	0.000395336
6-O-methylguanine	Nucleotides and derivatives	Nucleotides and derivatives	20535-83-5	3	1.28923e-05	1.11764e-05	6.04346e-06	5.3502e-06	8.2286e-06	8.89402e-06	8.34575e-06	7.17582e-06	8.41374e-06	1.34211e-05	1.38565e-05	1.59115e-05	6.47458e-06	7.43795e-06	5.19577e-06
L-Phenylalanine	Amino acids and derivatives	Amino acids and derivatives	63-91-2	1	0.00678361	0.00652855	0.0067731	0.00689911	0.00658987	0.00708714	0.00611196	0.00609563	0.00658542	0.0094672	0.00898945	0.00953643	0.00461782	0.00513515	0.00531853
5,7-Dihydroxy-1(3H)-isobenzofuranone	Phenolic acids	Phenolic acids	27979-58-4	3	0.000108495	8.45055e-05	8.87674e-05	8.6862e-05	8.43955e-05	9.27554e-05	9.00507e-05	8.91753e-05	0.000109839	7.15968e-05	7.59639e-05	5.8758e-05	8.65792e-05	8.03365e-05	8.23992e-05
Terephthalic acid	Phenolic acids	Phenolic acids	100-21-0	3	0.000191305	0.000143055	0.00013807	0.000166403	0.000227351	0.000190931	0.000163086	0.000234768	6.10292e-05	0.000200564	0.000206011	0.000187774	0.000189856	0.000205913	0.000188463
6-Methylmercaptopurine	Nucleotides and derivatives	Nucleotides and derivatives	50-66-8	3	0.0105206	0.00952553	0.0100845	0.0101972	0.00975804	0.0100319	0.0088404	0.00930275	0.00976568	0.0131176	0.0134863	0.0132936	0.00695104	0.00780578	0.0078675
D-Xylonic acid	Others	Saccharides and Alcohols	526-91-0	1	0.00123321	0.00131503	0.00122699	0.001716	0.00193718	0.00209251	0.00159943	0.00180577	0.00152347	0.00197294	0.00168819	0.00228407	0.00190245	0.00191038	0.00166094
Ethylsalicylate	Phenolic acids	Phenolic acids	118-61-6	3	5.91346e-06	9.36643e-06	8.55786e-06	8.49943e-06	5.95642e-06	6.71355e-06	5.63887e-06	5.41861e-06	7.66724e-06	1.75592e-06	8.73238e-07	3.31847e-07	1.17571e-05	7.234e-06	1.16384e-05
3-(4-Hydroxyphenyl)-propionic acid	Phenolic acids	Phenolic acids	501-97-3	3	1.33084e-05	9.2376e-06	1.29648e-05	1.63349e-05	2.4119e-05	1.96505e-05	1.71404e-05	1.28388e-05	1.1904e-05	6.5616e-05	6.81705e-05	4.94418e-05	1.30021e-05	1.29781e-05	1.02666e-05
DL-3-Phenyllactic acid	Organic acids	Organic acids	828-01-3	3	1.445e-05	8.38297e-06	4.15641e-06	1.38101e-05	1.02047e-05	1.17405e-05	1.27153e-05	7.02214e-06	1.38202e-05	3.88898e-05	4.17395e-05	4.52969e-05	1.444e-05	9.9362e-06	7.75951e-06
2,6-Dimethoxybenzaldehyde	Phenolic acids	Phenolic acids	3392-97-0	3	1.09742e-05	9.68674e-06	8.81952e-06	1.88553e-05	1.71091e-05	9.28714e-06	7.57992e-06	9.56298e-06	1.34942e-05	4.57287e-05	3.14138e-05	2.81575e-05	8.17233e-06	1.01336e-05	6.75258e-06
L-Fucitol	Others	Saccharides and Alcohols	13074-06-1	2	0.000598699	0.000608483	0.000619055	0.000508592	0.000492394	0.000590723	0.000541461	0.000449025	0.000441092	0.000872127	0.00079249	0.000872622	0.000711291	0.000563396	0.000583601
Rhododendrol	Phenolic acids	Phenolic acids	501-96-2	3	8.61968e-06	8.9729e-06	1.26439e-05	2.02676e-05	2.23208e-05	1.58108e-05	8.25623e-06	7.53714e-06	6.58974e-06	2.40214e-05	2.27199e-05	2.54596e-05	1.19938e-05	1.84262e-05	1.31713e-05
1-(4-Methoxyphenyl)-1-propanol	Phenolic acids	Phenolic acids	5349-60-0	3	3.29226e-05	3.63738e-05	5.60388e-05	2.38343e-05	3.74614e-05	3.02427e-05	5.96958e-05	5.17846e-05	4.34938e-05	2.79776e-05	2.54627e-05	3.09477e-05	4.58855e-05	3.18188e-05	4.89182e-05
2-Amino-3-methoxybenzoic acid	Phenolic acids	Phenolic acids	3177-80-8	3	0.000112866	0.000113446	0.000119733	0.000102266	0.000102276	0.000105733	8.40391e-05	7.8848e-05	8.42239e-05	0.000124068	0.000120657	0.00011902	0.00010624	0.000101784	0.000120896
Pyridoxal	Others	Vitamin	66-72-8	3	0.000113099	0.000120634	0.00010859	0.000115558	0.000111185	0.00011605	9.31415e-05	7.38415e-05	9.05445e-05	0.000135896	0.000131952	0.000128744	0.000117327	0.000113944	0.000118013
Phosphoenolpyruvate	Organic acids	Organic acids	138-08-9	3	2.23074e-05	2.74354e-05	2.53582e-05	3.5167e-05	3.43072e-05	3.26954e-05	6.04583e-05	7.38415e-05	5.37998e-05	5.04335e-05	3.58285e-05	4.73995e-05	6.38938e-05	5.07337e-05	5.10319e-05
Homogentisic acid	Phenolic acids	Phenolic acids	451-13-8	3	2.05086e-05	2.63682e-05	2.486e-05	3.1566e-05	3.43847e-05	2.92459e-05	2.69237e-05	4.18276e-05	3.13529e-05	5.7928e-05	4.99074e-05	5.45442e-05	2.97465e-05	4.75584e-05	4.46465e-05
Gallacetophenone	Phenolic acids	Phenolic acids	528-21-2	2	0.000400634	0.000426132	0.000418313	0.000342438	0.000430149	0.000377498	0.000391424	0.00046703	0.000429383	0.000193506	0.00021855	0.000164326	0.00040418	0.000318798	0.000272601
3-Hydroxy-4-methoxybenzoic acid	Phenolic acids	Phenolic acids	645-08-9	3	1.36884e-05	2.12292e-05	1.64271e-05	1.21779e-05	1.80375e-05	1.55062e-05	6.77357e-06	1.15854e-05	6.04816e-06	1.68473e-05	1.18297e-05	1.72839e-05	1.84647e-05	1.24805e-05	2.00995e-05
Vanillic acid	Phenolic acids	Phenolic acids	121-34-6	2	0.000481259	0.000542915	0.000437445	0.000904474	0.00103896	0.00115793	0.000430415	0.00044253	0.00049724	0.000537944	0.000551274	0.000538615	0.000426142	0.000532881	0.000656637
3,4-Dihydroxybenzeneacetic acid	Phenolic acids	Phenolic acids	102-32-9	3	2.66874e-05	1.4585e-05	2.49521e-05	4.82576e-05	4.4747e-05	1.80731e-05	1.92543e-05	1.89518e-05	3.90707e-05	3.02461e-05	6.15894e-05	4.17797e-05	4.73502e-05	1.79615e-05	2.52212e-05
Pyridoxine	Others	Vitamin	65-23-6	3	0.000120647	0.000110419	0.000118331	0.000232933	0.00024058	0.000229077	9.79704e-05	0.000121127	0.00010751	0.00023492	0.000223751	0.000245881	0.000174716	0.000204556	0.000216634
1-Methylhistidine	Amino acids and derivatives	Amino acids and derivatives	332-80-9	3	4.0671e-05	2.62718e-05	3.34807e-05	5.04969e-05	7.4051e-05	5.22702e-05	5.96298e-05	7.82333e-05	7.91408e-05	8.27327e-05	7.59747e-05	6.8919e-05	8.43825e-05	6.6993e-05	7.5196e-05
DL-Glyceraldehyde-3-phosphate	Organic acids	Organic acids	591-59-3	3	0.000220227	0.000219176	0.000233731	0.000199309	0.000205543	0.000257969	0.000298054	0.000290735	0.000272944	0.000243043	0.000171238	0.000241416	0.000209353	0.000205823	0.000135986
Dihydroxyacetone phosphate	Others	Saccharides and Alcohols	57-04-5	3	0.000631421	0.000627441	0.000587663	0.000538387	0.000524889	0.000502662	0.000726953	0.000762115	0.000701854	0.000816504	0.000818251	0.000796081	0.000643685	0.000615443	0.0005905
N-Acetyl-L-leucine	Amino acids and derivatives	Amino acids and derivatives	1188-21-2	3	3.49338e-06	6.09898e-06	2.78827e-06	2.23589e-06	1.70348e-06	3.49785e-06	2.6303e-06	9.73852e-07	7.30064e-07	6.56718e-06	6.24229e-06	6.31157e-06	2.49083e-06	3.99954e-06	3.62823e-06
Trans-Citridic acid	Organic acids	Organic acids	4023-65-8	2	5.62791e-05	5.04618e-05	3.61251e-05	4.77447e-05	3.11454e-05	4.17988e-05	3.74664e-05	5.49054e-05	4.90779e-05	3.06773e-05	2.8586e-05	2.98201e-05	2.75449e-05	1.76864e-05	1.83332e-05
Shikimic acid	Organic acids	Organic acids	138-59-0	3	3.64457e-05	3.03112e-05	2.9964e-05	2.88807e-05	3.53938e-05	3.2834e-05	2.86691e-05	2.64883e-05	3.14228e-05	4.6368e-05	4.36451e-05	4.67813e-05	4.72833e-05	2.35214e-05	2.14783e-05
N-α-Acetyl-L-ornithine	Amino acids and derivatives	Amino acids and derivatives	6205-08-9	3	0.000226386	0.00020283	0.000222351	0.000222683	0.000212628	0.000199392	0.000512063	0.000482616	0.000532708	0.0002053	0.000199586	0.000220513	0.000613198	0.000548121	0.000560631
L-Theanine	Amino acids and derivatives	Amino acids and derivatives	3081-61-6	3	0.000107932	0.000117304	0.00011457	8.09779e-05	0.000138501	4.25191e-05	0.000144031	0.000106299	4.5412e-05	9.74058e-05	0.000135118	0.000172946	6.92244e-05	0.000186379	0.000101061
L-Arginine	Amino acids and derivatives	Amino acids and derivatives	74-79-3	1	0.0040828	0.00410166	0.00342887	0.00805344	0.00978409	0.00800279	0.0155983	0.0176862	0.0176325	0.00748215	0.00696263	0.00692977	0.0166629	0.018986	0.0202052
N-Acetyl-L-Aspartic Acid	Amino acids and derivatives	Amino acids and derivatives	997-55-7	3	3.75355e-05	3.22809e-05	2.70851e-05	1.71288e-05	2.15475e-05	1.93208e-05	3.09738e-05	3.28916e-05	4.21392e-05	8.71291e-05	6.29262e-05	8.70435e-05	3.74387e-05	2.78738e-05	3.9679e-05
L-Citrulline	Amino acids and derivatives	Amino acids and derivatives	372-75-8	3	7.70341e-05	5.71708e-05	7.23145e-05	0.000111854	0.00010661	0.000117838	0.000104688	7.69355e-05	8.93735e-05	0.000107828	9.44894e-05	6.8599e-05	0.000134749	0.000129715	0.000137492
L-Ascorbic acid (Vitamin C)	Others	Vitamin	50-81-7	1	0.000370593	0.000430046	0.00041585	0.000226937	0.000229695	0.00022011	0.00040382	0.000396023	0.000392836	0.00035414	0.000303433	0.000298446	0.000297411	0.000277828	0.000259403
Erythorbic Acid; Isoascorbic Acid	Others	Vitamin	89-65-6	1	0.00100572	0.000912567	0.00100538	0.000545945	0.000635667	0.000819202	0.0008432	0.00084278	0.000834188	0.000922005	0.000935152	0.00101962	0.000958347	0.000795171	0.000681912
D-Glucurono-6,3-lactone	Others	Saccharides and Alcohols	32449-92-6	2	0.00024206	0.00023515	0.000187129	0.000170126	0.000145122	0.000154922	0.000199848	0.000186711	0.000162094	0.000174978	0.000234852	0.00024379	0.000176499	0.000171086	0.000209646
2-Propylmalic Acid*	Organic acids	Organic acids	-	2	3.52966e-05	4.69335e-05	3.97409e-05	7.57872e-05	4.88239e-05	5.39587e-05	7.76353e-05	8.63954e-05	7.79565e-05	0.000185734	0.000194034	0.000197289	0.000103684	0.000140625	0.000109292
3-Isopropylmalic Acid*	Organic acids	Organic acids	921-28-8	2	5.83738e-05	6.59191e-05	5.71294e-05	9.68499e-05	0.00010781	0.000106997	0.000115986	0.000113716	0.000132986	0.000277349	0.000275334	0.000276316	0.000155372	0.000168239	0.000175854
2-Isopropylmalic Acid	Organic acids	Organic acids	49601-06-1	2	5.06621e-05	5.09807e-05	5.56034e-05	9.56444e-05	0.000125075	0.000132214	0.000118894	0.000116004	0.000151049	0.000301958	0.000293784	0.000301311	0.000177083	0.000218533	0.000201439
Coniferaldehyde	Phenolic acids	Phenolic acids	20649-42-7	3	6.75936e-09	6.3358e-09	6.27972e-09	4.21474e-06	3.62103e-06	4.73947e-06	5.88097e-09	6.14719e-09	5.98795e-09	5.62877e-06	5.18206e-06	4.19973e-06	4.44117e-06	5.23204e-06	4.00444e-06
4-Methoxycinnamic acid	Phenolic acids	Phenolic acids	830-09-1	3	4.96617e-06	3.82014e-06	3.7626e-06	4.0196e-06	4.54231e-06	3.845e-06	2.80013e-06	5.29547e-06	3.67454e-06	1.85065e-05	1.86965e-05	1.68417e-05	3.53163e-06	4.09231e-06	4.09906e-06
Trans-4-Hydroxycinnamic Acid Methyl Ester	Phenolic acids	Phenolic acids	19367-38-5	3	4.68694e-06	5.90553e-06	5.17498e-06	5.40848e-06	5.89085e-06	6.02986e-06	5.31091e-06	5.60351e-06	4.63301e-06	2.09842e-05	2.02655e-05	2.22327e-05	4.53829e-06	4.58317e-06	5.80127e-06
p-Coumaric acid methyl ester	Phenolic acids	Phenolic acids	3943-97-3	3	4.00447e-06	4.75586e-06	2.465e-06	3.08702e-06	4.714e-06	3.84164e-06	3.60569e-06	3.6474e-06	3.00861e-06	1.46234e-05	1.49898e-05	1.37347e-05	2.48273e-06	2.91525e-06	2.73156e-06
Caffeic acid	Phenolic acids	Phenolic acids	331-39-5	2	0.00156442	0.00174657	0.00158486	0.00260386	0.0025318	0.00243533	0.00175037	0.00172729	0.00191408	0.0052013	0.00547323	0.00537334	0.00318429	0.00374774	0.0042649
Inositol	Others	Saccharides and Alcohols	87-89-8	1	0.0126227	0.0112158	0.0126397	0.0071777	0.00736253	0.0068979	0.00871037	0.00896466	0.0082168	0.0122395	0.0133943	0.0117585	0.0085064	0.00785363	0.00772974
D-Galactose	Others	Saccharides and Alcohols	59-23-4	3	0.00545352	0.00593784	0.00408691	0.00248387	0.00260341	0.00270984	0.00320546	0.00356974	0.00493607	0.00557621	0.00721592	0.00437522	0.00499382	0.00312901	0.00289956
L-Glucose	Others	Saccharides and Alcohols	921-60-8	1	0.0117898	0.0116058	0.0122224	0.00660803	0.00708867	0.00687165	0.0083647	0.00830691	0.00749093	0.0135935	0.0128401	0.0111825	0.0088283	0.00721426	0.00812551
D-Glucose	Others	Saccharides and Alcohols	50-99-7	1	0.0101939	0.00909047	0.0110021	0.00591968	0.00584052	0.00615256	0.00698463	0.00707952	0.00732925	0.0114629	0.0125668	0.0102112	0.00861837	0.00668853	0.00712033
D-Fructose	Others	Saccharides and Alcohols	57-48-7	1	0.0126745	0.0118508	0.0122887	0.00680042	0.00639098	0.00628991	0.00727215	0.00808014	0.00694203	0.0120782	0.0141482	0.0122178	0.0087492	0.00700732	0.00853353
D-Mannose	Others	Saccharides and Alcohols	3458-28-4	3	0.00993625	0.0105737	0.0115875	0.00583623	0.00630412	0.00622337	0.00748321	0.00766623	0.00611057	0.0118952	0.012805	0.0109654	0.00768917	0.00659104	0.00659555
4-Methoxyphenylpropionic acid	Phenolic acids	Phenolic acids	-	3	1.21984e-05	1.39662e-05	1.43233e-05	2.20628e-05	1.45255e-05	3.05925e-05	9.59774e-06	9.20235e-06	1.04111e-05	2.08536e-05	1.53237e-05	1.85341e-05	1.9002e-05	1.91427e-05	1.56877e-05
Coniferyl alcohol	Phenolic acids	Phenolic acids	458-35-5	3	2.63007e-05	2.19634e-05	3.23727e-05	4.29369e-05	4.76483e-05	5.77006e-05	1.21899e-05	2.04579e-05	2.9162e-05	3.86867e-05	4.41701e-05	3.50398e-05	3.94468e-05	4.57581e-05	3.98383e-05
L-Tyrosine	Amino acids and derivatives	Amino acids and derivatives	60-18-4	1	0.000689424	0.000738332	0.000840924	0.000616479	0.000622838	0.000625633	0.000636288	0.00064564	0.000649327	0.00102773	0.00119899	0.00123794	0.000653786	0.000667597	0.000667844
Syringaldehyde; 4-Hydroxy-3,5-Dimethoxybenzaldehyde	Phenolic acids	Phenolic acids	134-96-3	3	1.85454e-05	1.83133e-05	1.71876e-05	2.56095e-05	3.22205e-05	2.56413e-05	3.09424e-05	2.81166e-05	2.65912e-05	1.44862e-05	6.64494e-06	9.08465e-06	2.31563e-05	2.86477e-05	2.89821e-05
Dulcitol	Others	Saccharides and Alcohols	608-66-2	3	1.66716e-05	1.16825e-05	1.86012e-05	1.77347e-05	1.22736e-05	1.43525e-05	1.35066e-05	1.6831e-05	1.13518e-05	1.60388e-05	2.38537e-05	2.02047e-05	1.65187e-05	1.69507e-05	9.0262e-06
D-Sorbitol	Others	Saccharides and Alcohols	50-70-4	3	5.64083e-05	4.5553e-05	3.62054e-05	2.21696e-05	2.51522e-05	1.42304e-05	2.32468e-05	1.79006e-05	2.29545e-05	3.99995e-05	3.70061e-05	3.37394e-05	3.43292e-05	2.19921e-05	3.34237e-05
4-Pyridoxic acid	Others	Vitamin	82-82-6	3	5.12727e-05	5.36579e-05	5.82821e-05	4.98017e-05	6.47295e-05	5.97859e-05	6.22553e-05	6.03736e-05	7.00857e-05	4.0029e-05	4.20367e-05	3.94509e-05	4.75717e-05	5.32558e-05	4.54883e-05
3-O-Methylgallic Acid	Phenolic acids	Phenolic acids	3934-84-7	3	6.75936e-09	6.3358e-09	6.27972e-09	5.62173e-09	5.71872e-09	5.4939e-09	5.88097e-09	6.14719e-09	5.98795e-09	5.0212e-09	4.87087e-09	4.80049e-09	1.1751e-05	1.09452e-05	1.27125e-05
(E)-Linalool-1-oic acid	Lipids	Free fatty acids	-	3	1.05003e-05	1.04801e-05	3.54365e-06	1.5551e-05	3.76025e-05	1.50313e-05	2.18811e-05	1.3657e-05	1.00964e-05	9.11572e-06	1.70865e-05	8.78276e-06	4.90906e-05	5.15531e-05	4.84472e-05
10-Undecenoic acid	Lipids	Free fatty acids	112-38-9	3	8.40413e-06	9.47836e-06	8.65206e-06	7.39258e-06	7.45022e-06	6.74102e-06	8.58556e-06	1.39685e-05	8.98991e-06	7.4364e-06	8.25937e-06	6.95217e-06	5.72525e-06	6.67896e-06	7.98483e-06
3-Phospho-D-glyceric acid	Others	Saccharides and Alcohols	820-11-1	3	0.0001299	0.000122746	0.000124876	0.000128975	0.000162405	0.000142567	0.000165582	0.000182995	0.000166745	0.00023685	0.000197422	0.000229885	0.000167128	0.000175721	0.000135349
Undecylic Acid	Lipids	Free fatty acids	112-37-8	2	0.000147512	0.00014742	0.000141643	0.000164336	0.000124471	0.000155453	0.000160694	0.000181281	0.000160317	0.000120386	0.000121063	0.000114636	0.000116494	0.000125738	0.000130107
N-Acetyl-L-Glutamine	Amino acids and derivatives	Amino acids and derivatives	2490-97-3	3	0.00025289	0.000262802	0.000251942	0.000126445	0.000159476	0.000185798	0.000236781	0.000223485	0.000154629	0.000287447	0.00025834	0.000266368	0.000295573	0.000272063	0.000294655
Azelaic acid	Organic acids	Organic acids	123-99-9	3	0.000392193	0.000360085	0.000384842	0.00042722	0.000481503	0.00049063	0.00056948	0.000409526	0.000396881	0.000518713	0.000538312	0.00055915	0.000553874	0.000606711	0.000674149
N-Glycyl-L-leucine*	Amino acids and derivatives	Amino acids and derivatives	869-19-2	2	0.000259664	0.000273277	0.000264781	0.000702591	0.000786959	0.000784102	0.000341737	0.00029443	0.000338645	0.00141564	0.00158271	0.00151663	0.000615328	0.000822026	0.00084559
N6-Acetyl-L-lysine	Amino acids and derivatives	Amino acids and derivatives	692-04-6	3	0.000212454	0.000203992	0.000213887	0.000188197	0.000200854	0.000199325	0.000261403	0.000260812	0.000259338	0.000284273	0.000311048	0.000273212	0.000264374	0.000274282	0.000259935
L-Glycyl-L-isoleucine*	Amino acids and derivatives	Amino acids and derivatives	19461-38-2	2	0.000199048	0.000261141	0.000233941	0.000568751	0.00067322	0.000676544	0.00030108	0.00025211	0.000329956	0.00136063	0.00119266	0.00132205	0.000537536	0.000714129	0.000717578
Arginine methyl ester	Amino acids and derivatives	Amino acids and derivatives	-	1	0.000223517	0.0002556	0.000297135	0.000325904	0.000345512	0.000242568	0.000362438	0.000430174	0.000422723	0.000338451	0.000407784	0.00037136	0.000435805	0.000345216	0.000297994
N-Monomethyl-L-arginine	Amino acids and derivatives	Amino acids and derivatives	17035-90-4	2	2.92057e-05	3.71292e-05	6.56036e-05	7.35885e-05	6.25532e-05	0.000108981	9.3148e-05	0.000155032	0.000151795	8.94611e-05	6.00361e-05	5.20981e-05	0.000147199	0.000148077	0.000130002
Homoarginine	Amino acids and derivatives	Amino acids and derivatives	156-86-5	2	6.97828e-05	6.59184e-05	5.13751e-05	4.73237e-05	6.53014e-05	6.74651e-05	8.55485e-05	9.29387e-05	0.000116319	6.7842e-05	8.45636e-05	8.65528e-05	0.000106654	0.000100576	9.85101e-05
2,6-Dimethyl-7-octene-2,3,6-triol	Others	Saccharides and Alcohols	73815-21-1	3	4.4831e-05	4.11229e-05	3.11063e-05	5.15794e-05	4.13832e-05	4.45397e-05	4.28906e-05	4.52693e-05	4.28564e-05	5.16866e-05	4.86318e-05	5.88433e-05	5.69312e-05	6.04019e-05	5.78639e-05
Trimethyllysine	Amino acids and derivatives	Amino acids and derivatives	23284-33-5	1	0.000235759	0.000228765	0.000231938	0.000534989	0.000565797	0.000464027	0.000375225	0.000374753	0.00045064	0.000444059	0.000497142	0.000513796	0.000345142	0.000485345	0.000391169
N-Acetyl-L-glutamic acid	Amino acids and derivatives	Amino acids and derivatives	1188-37-0	3	0.000153452	0.000189011	0.000142215	0.000266445	0.000349401	0.000203103	0.000214348	0.000198507	0.000215726	0.000183977	0.000211076	0.000212326	0.000390032	0.000328416	0.000303463
L-Homocitrulline	Amino acids and derivatives	Amino acids and derivatives	1190-49-4	3	1.72416e-05	2.7446e-05	2.28714e-05	1.54029e-05	1.89328e-05	1.25078e-05	1.80794e-05	2.16422e-05	2.24901e-05	2.47886e-05	4.58489e-05	4.25894e-05	1.42374e-05	1.52246e-05	1.65084e-05
N-Acetyl-L-Methionine	Amino acids and derivatives	Amino acids and derivatives	65-82-7	3	8.93361e-05	8.59839e-05	9.20119e-05	0.000203138	0.000204711	0.00019692	0.000100865	0.000102248	0.000121702	0.000284457	0.000283355	0.000293539	0.000126425	0.000154232	0.000164454
Citric Acid	Organic acids	Organic acids	77-92-9	1	0.00334941	0.0036264	0.00372527	0.00315442	0.00292995	0.00280604	0.00341789	0.00339045	0.00320229	0.00261806	0.00242391	0.00236515	0.00323394	0.00289611	0.00289092
Isocitric Acid	Organic acids	Organic acids	320-77-4	2	0.0021135	0.00218754	0.00197106	0.00167215	0.00161662	0.00169841	0.0017937	0.00197796	0.00226411	0.00143071	0.00152929	0.00154794	0.00164329	0.00171714	0.00180197
Quinic Acid	Organic acids	Organic acids	77-95-2	2	0.00152499	0.00138761	0.00152625	0.00109012	0.00140782	0.00116391	0.00148991	0.00168788	0.0014757	0.000994924	0.00128515	0.00105387	0.0012679	0.00115409	0.00114901
N-(2-Methylbenzoyl)glycine	Amino acids and derivatives	Amino acids and derivatives	42013-20-7	3	7.46383e-06	6.92447e-06	6.67262e-06	7.06776e-06	6.79066e-06	7.56694e-06	5.85947e-06	5.1161e-06	8.14694e-06	3.37352e-06	2.78018e-06	2.13771e-06	6.09e-06	7.28902e-06	4.87268e-06
N-Phenylacetylglycine	Amino acids and derivatives	Amino acids and derivatives	500-98-1	3	1.82803e-05	1.36269e-05	1.77472e-05	1.8686e-05	1.94405e-05	2.38442e-05	2.72387e-05	2.60245e-05	2.74528e-05	3.17234e-05	2.62329e-05	2.71366e-05	1.75988e-05	1.95919e-05	2.15063e-05
D-Galacturonic acid	Others	Saccharides and Alcohols	685-73-4	3	9.07256e-05	9.93383e-05	9.58076e-05	0.000110954	0.000121561	0.000128191	5.87319e-05	9.25699e-05	0.000117231	0.000155914	0.000180206	0.000135283	9.84026e-05	0.000109171	0.000113022
D-Glucoronic acid	Others	Saccharides and Alcohols	6556-12-3	3	0.00011364	0.000131897	0.000136828	0.00010815	0.000131689	0.000111569	0.00010623	9.48444e-05	0.000106785	0.000183938	0.000222149	0.000152234	0.000133721	0.000157593	0.000152978
Ferulic acid*	Phenolic acids	Phenolic acids	537-98-4	2	0.000224366	0.00025472	0.000259436	0.000668424	0.000695142	0.000620567	0.000384733	0.000392116	0.000394945	0.00159429	0.00176325	0.00180093	0.000333447	0.000426444	0.000467012
Methyl caffeate	Phenolic acids	Phenolic acids	3843-74-1	2	3.2487e-05	3.63246e-05	2.19797e-05	1.13728e-05	1.575e-05	1.73687e-05	2.1953e-05	3.69378e-05	3.81053e-05	6.97278e-06	4.47102e-06	6.06035e-06	2.11835e-05	3.0997e-05	2.72928e-05
Dimethyl phthalate	Phenolic acids	Phenolic acids	131-11-3	3	3.38621e-05	3.45534e-05	3.11823e-05	2.67101e-05	3.23609e-05	3.11724e-05	3.33569e-05	3.57828e-05	3.11833e-05	2.29162e-05	2.17138e-05	1.90041e-05	2.30712e-05	2.43037e-05	2.55253e-05
Isoferulic Acid*	Phenolic acids	Phenolic acids	25522-33-2	2	0.000448356	0.000455333	0.000478487	0.00105551	0.0010321	0.0011221	0.000594886	0.000705288	0.000705314	0.0027943	0.00268493	0.00291187	0.000559692	0.000617656	0.000711624
D-Pinitol	Others	Saccharides and Alcohols	10284-63-6	3	1.26745e-05	1.20422e-05	1.22148e-05	2.15518e-05	1.53389e-05	1.5505e-05	1.54735e-05	1.87134e-05	2.09246e-05	3.06093e-05	1.85158e-05	1.64502e-05	1.65534e-05	1.44034e-05	1.23114e-05
3-Methyl-4,8-dihydroxy-3,4-dihydroisocoumarin	Phenolic acids	Phenolic acids	33788-22-6	3	1.41143e-05	8.19712e-06	9.91359e-06	7.65742e-06	1.02251e-05	6.30517e-06	9.86827e-06	8.02414e-06	1.62999e-05	9.74393e-06	7.81449e-06	1.11798e-05	7.3557e-06	8.47744e-06	8.33098e-06
L-Tyrosine methyl ester	Amino acids and derivatives	Amino acids and derivatives	1080-06-4	3	5.88567e-05	5.04675e-05	4.38038e-05	0.000118144	0.000115944	0.000125975	5.06822e-05	5.70227e-05	6.63458e-05	0.000194611	0.000166795	0.000199215	6.88776e-05	8.00734e-05	9.21183e-05
Gluconic acid	Others	Saccharides and Alcohols	526-95-4	1	0.00117883	0.00116776	0.00134274	0.000859438	0.000916392	0.000796128	0.000933441	0.00092686	0.000989808	0.00123689	0.0012313	0.00123495	0.00104171	0.00106904	0.00103268
4-Hydroxy-3-methoxymandelate	Phenolic acids	Phenolic acids	55-10-7	3	2.4233e-05	3.87997e-05	4.57254e-05	7.15147e-05	3.56104e-05	4.03668e-05	2.4638e-05	3.25439e-05	3.93136e-05	3.13675e-05	3.07038e-05	2.49929e-05	2.61569e-05	2.32816e-05	2.45773e-05
D-Erythrose-4-phosphate	Others	Saccharides and Alcohols	585-18-2	3	0.000134211	0.00012195	0.000151997	9.89425e-05	0.000107614	8.58636e-05	0.000118116	0.00013543	0.000154815	0.000155055	0.000169522	0.000170199	0.000144187	0.000114446	0.000108865
Dodecanoic acid (Lauric acid)	Lipids	Free fatty acids	143-07-7	3	3.27746e-05	2.52327e-05	2.58892e-05	2.84528e-05	2.57933e-05	2.81508e-05	3.61608e-05	2.6838e-05	3.35844e-05	2.94605e-05	2.65608e-05	2.98601e-05	2.96784e-05	2.31099e-05	2.59491e-05
L-Alanyl-L-leucine	Amino acids and derivatives	Amino acids and derivatives	3303-34-2	3	6.10325e-05	5.65794e-05	4.85604e-05	5.20241e-05	6.76079e-05	6.31005e-05	7.58841e-05	9.26314e-05	7.20351e-05	0.00025356	0.000262172	0.000215008	7.62223e-05	8.12755e-05	6.12449e-05
NG,NG-Dimethyl-L-arginine	Amino acids and derivatives	Amino acids and derivatives	30315-93-6	3	0.000348047	0.000284013	0.000386747	0.000530997	0.00051978	0.000508571	0.000568971	0.000640783	0.000630272	0.000601094	0.000556686	0.000543788	0.000474652	0.000380325	0.000446191
N,N'-Dimethylarginine;SDMA	Amino acids and derivatives	Amino acids and derivatives	30344-00-4	3	6.12007e-05	5.54552e-05	4.60527e-05	6.7567e-05	8.6359e-05	7.23059e-05	0.000100741	0.000101606	6.60005e-05	2.41743e-05	6.27422e-05	8.2435e-05	6.22448e-05	8.48761e-05	8.1582e-05
L-Tryptophan	Amino acids and derivatives	Amino acids and derivatives	73-22-3	1	0.00207925	0.00218895	0.00220641	0.00217136	0.00215608	0.00233448	0.00174057	0.00210856	0.0021685	0.0060048	0.00536607	0.00578245	0.00259433	0.00270059	0.00321553
D-Panthenol	Others	Saccharides and Alcohols	81-13-0	3	5.81575e-06	9.27491e-06	8.73998e-06	3.42707e-06	5.8972e-06	6.65251e-06	6.65399e-06	4.43349e-06	7.22413e-06	1.12241e-05	5.10656e-06	1.26397e-05	2.04564e-06	6.87514e-06	5.77255e-06
2,4-Di-Tert-Butylphenol*	Phenolic acids	Phenolic acids	96-76-4	2	6.96852e-05	5.86921e-05	6.41683e-05	4.71007e-05	6.05186e-05	5.38976e-05	6.21821e-05	5.99263e-05	5.16734e-05	4.85372e-05	4.29102e-05	5.26251e-05	4.27292e-05	4.71869e-05	6.50449e-05
2,6-Di-tert-butylphenol*	Phenolic acids	Phenolic acids	128-39-2	2	6.60885e-05	7.21296e-05	5.94592e-05	5.36094e-05	5.66928e-05	6.95467e-05	6.31871e-05	5.36384e-05	5.67458e-05	5.0371e-05	5.39043e-05	4.10783e-05	5.13457e-05	5.91399e-05	5.95462e-05
N-Acetyl-L-phenylalanine	Amino acids and derivatives	Amino acids and derivatives	2018-61-3	2	0.0004513	0.00054949	0.000434724	0.000303623	0.000343816	0.000361822	0.000374487	0.000424716	0.000393302	0.000311036	0.000315513	0.000288381	0.000301835	0.000304181	0.000309873
Sinapinaldehyde	Phenolic acids	Phenolic acids	4206-58-0	3	5.34875e-05	6.0747e-05	6.00523e-05	7.79484e-05	7.99731e-05	8.52898e-05	6.23481e-05	6.03518e-05	5.42023e-05	7.86265e-05	7.67486e-05	7.97841e-05	0.000122457	0.000129099	0.000137923
Ferulic acid methyl ester	Phenolic acids	Phenolic acids	2309-07-1	3	7.30453e-06	6.04689e-06	5.92589e-06	6.6555e-06	9.01778e-06	7.42959e-06	4.81547e-06	6.61506e-06	7.2707e-06	2.70955e-05	2.34381e-05	2.51481e-05	7.27599e-06	7.89071e-06	5.90967e-06
3,4-Dimethoxycinnamic acid	Phenolic acids	Phenolic acids	2316-26-9	3	2.89804e-06	2.05787e-06	3.51636e-06	3.77637e-06	4.36046e-06	4.04095e-06	3.17585e-06	4.42058e-06	2.06831e-06	1.37263e-05	1.15591e-05	1.28392e-05	2.77445e-06	2.53456e-06	3.4851e-06
Dambonitol	Others	Saccharides and Alcohols	523-94-4	1	0.000223479	0.000255199	0.000225923	1.29125e-05	1.55053e-05	1.17356e-05	7.06174e-05	6.2769e-05	7.0079e-05	0.000222863	0.000180974	0.000231666	3.27508e-05	3.09133e-05	4.6128e-05
D-Saccharic acid	Others	Saccharides and Alcohols	87-73-0	1	0.00104732	0.00110877	0.00102213	0.00110704	0.00110727	0.00119627	0.00103871	0.00101436	0.00107723	0.00140906	0.00146029	0.00139785	0.00129096	0.0012709	0.00122227
D-Galactaric acid	Others	Saccharides and Alcohols	526-99-8	2	0.00117042	0.00122865	0.00124792	0.00131698	0.00113612	0.00125298	0.00104407	0.00112623	0.00129433	0.00147166	0.00150418	0.00133566	0.00139921	0.00144823	0.001371
Sedoheptulose	Others	Saccharides and Alcohols	3019-74-7	2	0.000455753	0.000443612	0.000464539	0.00047578	0.000494815	0.000446001	0.00040199	0.000523618	0.00044708	0.000606059	0.000605124	0.000609502	0.000539982	0.000554993	0.000526728
Methyl 3-(3-hydroxy-4-methoxyphenyl)propanoate	Phenolic acids	Phenolic acids	129150-61-4	3	9.66813e-05	0.000106139	9.3219e-05	5.73142e-05	5.31428e-05	6.66288e-05	4.85494e-05	5.3902e-05	5.83546e-05	5.94287e-05	5.04156e-05	4.73872e-05	0.000131068	0.000115188	0.000112502
Sinapyl alcohol	Phenolic acids	Phenolic acids	537-33-7	3	7.6238e-05	8.91377e-05	7.54334e-05	3.70197e-05	5.05623e-05	3.2508e-05	4.25697e-05	4.54455e-05	3.98638e-05	3.86901e-05	3.42189e-05	3.31436e-05	7.95205e-05	8.85664e-05	7.46998e-05
Jasmonic acid	Organic acids	Organic acids	77026-92-7	3	1.39138e-05	1.62401e-05	9.384e-06	8.06219e-06	7.58492e-06	1.26403e-05	1.26833e-05	1.25888e-05	1.39945e-05	5.0212e-09	4.87087e-09	4.80049e-09	3.12131e-06	2.04735e-06	4.52291e-06
6-Hydroxydopaquinone	Amino acids and derivatives	Amino acids and derivatives	135791-48-9	3	8.32753e-06	1.27392e-05	1.16189e-05	1.71838e-05	1.08503e-05	1.5027e-05	1.09288e-05	1.39821e-05	1.05428e-05	7.41855e-06	9.57017e-06	8.33951e-06	8.15103e-06	1.45798e-05	1.43095e-05
Undecanedioic acid	Lipids	Free fatty acids	1852-04-6	3	6.59743e-06	5.52665e-06	8.66741e-06	7.23954e-06	7.44894e-06	7.64629e-06	9.26971e-06	8.51045e-06	7.32792e-06	8.19963e-06	7.33498e-06	7.31007e-06	7.73359e-06	7.15684e-06	6.39475e-06
5-L-Glutamyl-L-amino acid	Amino acids and derivatives	Amino acids and derivatives	5875-41-2	3	1.58079e-05	2.49356e-05	2.03742e-05	2.25556e-05	1.99507e-05	1.17753e-05	2.1542e-05	2.37958e-05	1.45421e-05	2.06756e-05	1.53752e-05	1.39518e-05	1.62941e-05	1.80398e-05	1.35162e-05
D-Pantothenic Acid	Others	Vitamin	79-83-4	1	0.00273303	0.00276804	0.00269693	0.00293723	0.00294482	0.00313873	0.00257965	0.00264384	0.00279145	0.00269254	0.00271345	0.00262261	0.00254072	0.00266172	0.00279863
2,4-Dichlorophenoxyacetic Acid	Organic acids	Organic acids	94-75-7	3	6.75936e-09	6.3358e-09	6.27972e-09	5.62173e-09	5.71872e-09	5.4939e-09	5.88097e-09	1.36918e-08	5.98795e-09	5.0212e-09	4.87087e-09	4.80049e-09	3.20893e-05	3.66461e-05	3.52502e-05
N-Acetyl-D-galactosamine	Others	Saccharides and Alcohols	1811-31-0	3	0.000372523	0.000391799	0.000430517	0.000466522	0.000372822	0.000464046	0.000348336	0.000378435	0.000372737	0.000356796	0.000514082	0.000523802	0.00037642	0.000353033	0.000335802
N-Acetyl-D-glucosamine	Others	Saccharides and Alcohols	7512-17-6	3	0.000576783	0.000523246	0.000547082	0.000676607	0.000706452	0.000622948	0.000569252	0.000607097	0.000581377	0.000681935	0.000802556	0.000619529	0.000567481	0.000524353	0.000567139
N-Acetyl-D-mannosamine	Others	Saccharides and Alcohols	7772-94-3	3	2.11913e-05	2.16917e-05	2.44993e-05	1.79564e-05	1.82815e-05	1.10214e-05	1.26434e-05	2.10453e-05	9.5754e-06	2.92396e-05	3.1468e-05	2.32994e-05	1.86424e-05	1.38274e-05	1.87727e-05
Glycylphenylalanine	Amino acids and derivatives	Amino acids and derivatives	3321-03-7	1	0.00163306	0.00164323	0.0016194	0.00227055	0.00231525	0.00229059	0.00177364	0.00175106	0.00190929	0.00350859	0.00347553	0.00361274	0.0016313	0.00194406	0.00200266
N-Acetyl-L-tyrosine	Amino acids and derivatives	Amino acids and derivatives	537-55-3	3	1.87159e-05	1.61394e-05	1.86508e-05	1.05957e-05	1.19991e-05	1.286e-05	1.54624e-05	1.60831e-05	1.5232e-05	3.87185e-06	3.05582e-06	3.60575e-06	1.11364e-05	1.17993e-05	1.0311e-05
Sinapic acid	Phenolic acids	Phenolic acids	530-59-6	2	0.00347025	0.00315952	0.00306925	0.00716583	0.00749533	0.00703159	0.00433382	0.00401446	0.00459515	0.00369081	0.00350773	0.00357647	0.00635287	0.00727108	0.00816754
L-Carnosine	Amino acids and derivatives	Amino acids and derivatives	305-84-0	3	2.68339e-06	4.30215e-06	4.02363e-06	7.89666e-06	6.18333e-06	4.55774e-06	3.37234e-06	6.30955e-06	4.6716e-06	1.90856e-05	1.42105e-05	1.75986e-05	3.97481e-06	7.56773e-06	7.33514e-06
2'-Deoxycytidine	Nucleotides and derivatives	Nucleotides and derivatives	951-77-9	3	3.54558e-05	4.14622e-05	4.19527e-05	5.44946e-05	6.25685e-05	5.83178e-05	3.59327e-05	4.08706e-05	5.77185e-05	0.000119159	9.07334e-05	0.000110107	6.01278e-05	5.66883e-05	4.15889e-05
Stilbostemin B	Phenolic acids	Phenolic acids	162411-67-8	1	5.54673e-06	4.67096e-06	5.74232e-06	6.83915e-06	7.20812e-06	7.08286e-06	5.87777e-06	5.74503e-06	5.69487e-06	4.67452e-06	3.33102e-06	4.42466e-06	6.97477e-06	7.48938e-06	7.54236e-06
L-Prolyl-L-Leucine	Amino acids and derivatives	Amino acids and derivatives	52899-07-7	2	0.00185469	0.00190771	0.00193869	0.00335224	0.00346878	0.0033138	0.00225359	0.00202933	0.0024164	0.00969037	0.0095404	0.00987407	0.00193744	0.00245519	0.00221403
Myristic Acid	Lipids	Free fatty acids	544-63-8	3	0.00325636	0.00255051	0.00297219	0.00238218	0.00257082	0.00271771	0.00379858	0.00233306	0.00304494	0.00234613	0.0023463	0.0024667	0.00217616	0.00261183	0.0020371
Ribulose-5-phosphate	Others	Saccharides and Alcohols	4300-28-1	3	3.5585e-05	3.11834e-05	2.7628e-05	6.53682e-05	7.23608e-05	7.76227e-05	7.2068e-05	6.24405e-05	7.19619e-05	5.10824e-05	4.34037e-05	4.44344e-05	7.08796e-05	7.27287e-05	6.56111e-05
L-Valyl-L-Leucine	Amino acids and derivatives	Amino acids and derivatives	3989-97-7	2	0.00257306	0.00268159	0.00259492	0.00439444	0.00420243	0.00448315	0.00323042	0.00302339	0.00348692	0.00807131	0.00839467	0.00869208	0.00328293	0.00353267	0.00388186
Cyclo(Tyr-Ala)	Amino acids and derivatives	Amino acids and derivatives	21754-26-7	3	1.14684e-05	1.0095e-05	1.30493e-05	9.98357e-06	8.22415e-06	8.19141e-06	6.51553e-06	7.92168e-06	8.54148e-06	1.27182e-05	1.35886e-05	1.02298e-05	3.75367e-06	5.96465e-06	3.86102e-06
L-Alanyl-L-Phenylalanine	Amino acids and derivatives	Amino acids and derivatives	3061-90-3	2	0.000202653	0.000225695	0.000173244	0.000321269	0.00033288	0.000397093	0.000228972	0.00023416	0.000251308	0.000479419	0.000447865	0.000419739	0.000200608	0.000251853	0.00022975
Benzoylmalic acid	Phenolic acids	Phenolic acids	22138-51-8	3	1.47023e-05	1.81718e-05	1.74597e-05	8.39949e-06	9.19379e-06	9.44097e-06	1.1181e-05	1.10704e-05	1.3268e-05	1.4456e-05	1.01065e-05	1.57744e-05	1.70803e-05	2.85388e-05	1.51215e-05
Mucic acid Dimethyl Ester	Phenolic acids	Phenolic acids	-	2	0.000139889	0.000136938	0.000153539	0.000139075	0.000158726	0.000149123	0.000124611	0.000155497	0.000146778	0.000205546	0.00018742	0.000180536	0.000165954	0.000172749	0.000179829
Methyl sinapate	Phenolic acids	Phenolic acids	20733-94-2	2	3.65809e-05	3.49814e-05	3.27808e-05	4.95318e-05	5.07504e-05	5.03272e-05	3.32575e-05	3.43649e-05	3.18532e-05	3.11995e-05	2.78116e-05	3.04265e-05	6.23117e-05	6.23039e-05	5.99898e-05
Palmitaldehyde	Lipids	Free fatty acids	629-80-1	3	0.0374205	0.0380099	0.0426533	0.0330258	0.0343307	0.0351872	0.0423038	0.046524	0.0340821	0.0250028	0.0285168	0.0281415	0.0382341	0.0361461	0.0369611
Thymidine	Nucleotides and derivatives	Nucleotides and derivatives	50-89-5	3	0.000145957	0.000124013	0.00013821	0.000134022	0.000145211	0.000141297	0.000212453	0.000220575	0.000236591	0.000150307	0.000163179	0.000160683	0.00014765	0.000150517	0.000155214
13-methylmyristic acid	Lipids	Free fatty acids	2485-71-4	3	2.13513e-05	1.73826e-05	2.22567e-05	1.51968e-05	1.65944e-05	2.17235e-05	3.26368e-05	1.54431e-05	1.91308e-05	1.31589e-05	1.70524e-05	1.46324e-05	1.80564e-05	2.0769e-05	1.83373e-05
Pentadecanoic Acid	Lipids	Free fatty acids	1002-84-2	3	8.69028e-05	7.60437e-05	0.0001082	0.00010389	7.66753e-05	0.00010182	9.40628e-05	5.12976e-05	7.57875e-05	5.86198e-05	5.19278e-05	5.21173e-05	7.29972e-05	7.04081e-05	5.33143e-05
Cytarabine	Nucleotides and derivatives	Nucleotides and derivatives	147-94-4	1	0.00337735	0.00341077	0.00352313	0.00458165	0.00398925	0.00445433	0.00556725	0.00563991	0.00583632	0.00902757	0.0095036	0.0100026	0.0040387	0.00453083	0.00423525
Cytidine	Nucleotides and derivatives	Nucleotides and derivatives	65-46-3	2	0.00228361	0.00219036	0.00254587	0.00237399	0.0022622	0.00251236	0.00350754	0.00351421	0.00383681	0.00585528	0.0053822	0.00525472	0.00216819	0.00231775	0.00267383
1-beta-D-Arabinofuranosyluracil	Nucleotides and derivatives	Nucleotides and derivatives	3083-77-0	2	0.000564309	0.000508124	0.00068188	0.000845758	0.000782829	0.000720007	0.000548636	0.00055852	0.000513986	0.00104458	0.000884603	0.000949056	0.000592661	0.000697143	0.000740402
Uridine	Nucleotides and derivatives	Nucleotides and derivatives	58-96-8	1	0.000348212	0.000412728	0.000407707	0.000842885	0.000706071	0.00081145	0.000408982	0.000362602	0.000415783	0.000531885	0.000659894	0.000527061	0.000731189	0.000668793	0.00064111
β-Pseudouridine	Nucleotides and derivatives	Nucleotides and derivatives	1445-07-4	3	5.64451e-05	6.15227e-05	6.18427e-05	0.000135609	0.000106349	0.000163663	7.05455e-05	4.79686e-05	6.40571e-05	7.00346e-05	0.000101119	8.91877e-05	0.000104117	0.000104422	0.000118509
Tridecanedioic acid	Lipids	Free fatty acids	505-52-2	3	2.17328e-05	2.13819e-05	2.99578e-05	1.7571e-05	2.1801e-05	1.96261e-05	2.61821e-05	2.6924e-05	2.09246e-05	2.09111e-05	1.77711e-05	1.59904e-05	2.15091e-05	2.36147e-05	1.93845e-05
L-Leucyl-L-Leucine	Amino acids and derivatives	Amino acids and derivatives	3303-31-9	1	0.000758024	0.000687934	0.000847693	0.00057128	0.000599982	0.000508162	0.000481978	0.00045076	0.000551251	0.00103108	0.00103517	0.000980793	0.000352493	0.00029549	0.000271516
Torachrysone	Phenolic acids	Phenolic acids	22649-04-3	2	0.000147865	0.000157381	0.000150553	0.000182475	0.000188292	0.000195723	0.000160838	0.000158953	0.000163711	0.00012428	0.000114925	0.000125895	0.000193592	0.000206146	0.0002118
N-Acetyl-L-Tryptophan	Amino acids and derivatives	Amino acids and derivatives	1218-34-4	3	0.000116268	0.000162013	0.00012468	0.000139257	0.000137389	0.000131793	0.000109909	0.000125929	0.000137796	8.54888e-05	7.69218e-05	6.72015e-05	0.000174594	0.000144315	0.000161162
N-(3-Indolylacetyl)-L-alanine	Amino acids and derivatives	Amino acids and derivatives	57105-39-2	3	5.4367e-06	7.28195e-06	7.09818e-06	6.63364e-06	5.29693e-06	7.44119e-06	6.75397e-06	5.45447e-06	8.01254e-06	4.77589e-06	5.78767e-06	7.44982e-06	6.87437e-06	2.76082e-06	5.00378e-06
L-Isoleucyl-L-Aspartate	Amino acids and derivatives	Amino acids and derivatives	-	2	0.000275083	0.000244963	0.000256506	0.000831204	0.000788865	0.000803392	0.000383759	0.000336654	0.000423175	0.00112787	0.00121009	0.00117927	0.000588085	0.000734165	0.000768421
2'-Deoxyadenosine	Nucleotides and derivatives	Nucleotides and derivatives	958-09-8	3	9.40076e-05	0.000107856	0.000108674	0.000197323	0.000176956	0.000193947	9.0286e-05	8.53504e-05	9.76768e-05	0.000173198	0.000175054	0.000176007	0.000134311	0.000140463	0.0001417
2'-Deoxyinosine	Nucleotides and derivatives	Nucleotides and derivatives	890-38-0	3	4.94499e-06	4.48159e-06	4.42281e-06	8.74304e-06	7.31106e-06	6.77032e-06	5.25412e-06	5.18912e-06	5.18111e-06	6.84e-06	5.51653e-06	8.06162e-06	5.9456e-06	5.45292e-06	4.77444e-06
(7Z)-Hexadecenoic acid	Lipids	Free fatty acids	2416-19-5	2	1.81864e-05	1.95699e-05	2.3535e-05	2.3432e-05	2.4513e-05	2.74909e-05	2.04893e-05	1.30826e-05	1.6393e-05	2.39484e-05	2.40659e-05	2.66758e-05	1.71126e-05	1.89765e-05	1.61979e-05
Palmitoleic Acid	Lipids	Free fatty acids	373-49-9	2	1.26385e-05	9.61704e-06	1.21024e-05	1.78702e-05	1.45522e-05	2.08665e-05	1.58571e-05	9.01725e-06	1.25348e-05	1.3386e-05	1.67601e-05	1.31149e-05	9.20315e-06	1.22144e-05	1.03758e-05
Nicotinate D-ribonucleoside	Others	Vitamin	17720-18-2	3	0.000586059	0.000525189	0.00054023	0.000723392	0.000733203	0.000801683	0.000618436	0.00059638	0.000578982	0.00100318	0.000993927	0.000991087	0.000713055	0.000748699	0.000756221
Palmitic acid	Lipids	Free fatty acids	57-10-3	2	1.84057e-05	2.32911e-05	2.77961e-05	2.29329e-05	2.17794e-05	2.41091e-05	2.9218e-05	1.57785e-05	2.01475e-05	1.68132e-05	1.43236e-05	1.49786e-05	1.69684e-05	1.85751e-05	1.44193e-05
Choline Alfoscerate	Lipids	PC	28319-77-9	1	0.000124064	0.000168216	0.000239202	0.000267594	0.000262146	0.000271838	0.000427671	0.000506351	0.000446249	0.000287464	0.000275788	0.000288131	0.00027781	0.000282081	0.000303679
1,14-Tetradecanedioic Acid	Lipids	Free fatty acids	821-38-5	2	4.32494e-06	4.15783e-06	6.08784e-06	5.267e-06	4.0336e-06	3.76363e-06	4.42563e-06	4.51491e-06	4.99628e-06	6.65533e-06	4.30687e-06	5.35468e-06	4.74038e-06	6.50432e-06	4.57089e-06
D-Glucosamine 1-phosphate	Others	Saccharides and Alcohols	2152-75-2	3	0.000103861	9.49385e-05	9.96522e-05	9.4214e-05	9.06925e-05	7.39296e-05	0.000113954	0.000123641	0.000126259	0.000136711	0.000133824	0.000138734	0.00010576	0.000111874	0.000122268
D-Glucose 6-phosphate	Others	Saccharides and Alcohols	56-73-5	1	0.0034707	0.0037698	0.00345713	0.00330489	0.00358176	0.00341483	0.00379218	0.00379295	0.00366316	0.00594455	0.00614541	0.00540321	0.00373572	0.00345132	0.00332194
D-Fructose 6-Phosphate	Others	Saccharides and Alcohols	643-13-0	1	0.00207407	0.00226399	0.00237981	0.00210952	0.00207189	0.00220837	0.00238794	0.00258223	0.00283822	0.00424175	0.00427949	0.00389218	0.00236608	0.00233354	0.00219891
Glucose-1-phosphate	Others	Saccharides and Alcohols	59-56-3	2	0.00311419	0.00317776	0.00330502	0.00296221	0.002788	0.00300059	0.00296035	0.00341108	0.00321566	0.00533776	0.00440077	0.00553763	0.00296577	0.00307058	0.00331015
Glycyl-tryptophan	Amino acids and derivatives	Amino acids and derivatives	2390-74-1	3	6.49642e-05	6.44766e-05	6.12001e-05	0.000152411	0.000146024	0.000151504	7.56162e-05	7.50846e-05	7.98394e-05	0.00020496	0.000174458	0.000217963	0.000119439	0.000151785	0.000169953
Sorbitol-6-phosphate	Others	Saccharides and Alcohols	20479-58-7	3	2.17456e-05	1.58191e-05	2.10238e-05	2.5617e-05	2.82022e-05	2.71558e-05	3.36215e-05	2.57219e-05	3.5961e-05	3.72685e-05	3.64541e-05	3.66245e-05	2.78163e-05	2.68564e-05	2.12723e-05
L-Prolyl-L-Phenylalanine	Amino acids and derivatives	Amino acids and derivatives	13589-02-1	2	5.92878e-05	4.18916e-05	5.67164e-05	6.38379e-05	6.74364e-05	7.37221e-05	6.48573e-05	6.34896e-05	6.36233e-05	5.81567e-05	4.94523e-05	6.44705e-05	6.58167e-05	8.31356e-05	7.68187e-05
Abscisic acid	Organic acids	Organic acids	21293-29-8	2	0.000481657	0.00047239	0.000515628	0.000669985	0.000693235	0.000695406	0.000583739	0.000594358	0.000602594	0.000451267	0.000406755	0.000423302	0.00071409	0.000779023	0.000732288
2'-Deoxyguanosine	Nucleotides and derivatives	Nucleotides and derivatives	961-07-9	3	5.08454e-05	5.50659e-05	6.20046e-05	6.58367e-05	6.09768e-05	7.12742e-05	5.04724e-05	5.37545e-05	5.80618e-05	9.36287e-05	0.000100248	0.000105051	5.39666e-05	5.44024e-05	5.41613e-05
Adenosine	Nucleotides and derivatives	Nucleotides and derivatives	58-61-7	1	0.00403068	0.0040578	0.00395999	0.00513864	0.00541226	0.00529136	0.00357099	0.00360984	0.00398791	0.00419985	0.00419755	0.0041817	0.00338881	0.00385654	0.00411331
L-Homocystine	Amino acids and derivatives	Amino acids and derivatives	626-72-2	2	2.86822e-05	1.77825e-05	2.57406e-05	2.83854e-05	4.16647e-05	4.18129e-05	2.86449e-05	2.47787e-05	2.08487e-05	5.36014e-05	7.85454e-05	5.81926e-05	2.20203e-05	2.72284e-05	3.85238e-05
9-(Arabinosyl)hypoxanthine	Nucleotides and derivatives	Nucleotides and derivatives	7013-16-3	3	5.26727e-05	4.61465e-05	5.12167e-05	2.36175e-05	2.29746e-05	1.96895e-05	1.11569e-05	1.19351e-05	6.59819e-06	1.4802e-05	2.33298e-05	2.48617e-05	1.39356e-05	1.77928e-05	1.81972e-05
1-Feruloyl-sn-glycerol*	Phenolic acids	Phenolic acids	-	3	7.80105e-05	8.9187e-05	7.2475e-05	0.000123753	0.000145954	0.000123393	0.00012218	0.000129467	0.000137211	7.18534e-05	7.1342e-05	6.40652e-05	7.22183e-05	7.32251e-05	8.50668e-05
2-Feruloyl-sn-glycerol*	Phenolic acids	Phenolic acids	-	3	7.89342e-05	9.82612e-05	0.000101557	0.000106994	9.96772e-05	0.00016359	9.71144e-05	0.00014101	0.000151495	5.209e-05	7.29872e-05	6.65721e-05	7.70255e-05	7.52647e-05	6.20095e-05
10-Heptadecenoic Acid	Lipids	Free fatty acids	29743-97-3	3	0.00136531	0.00142471	0.00159568	0.00261279	0.00198452	0.00246231	0.00170228	0.000980887	0.00134782	0.00191604	0.00181721	0.00191273	0.00136106	0.00133202	0.00144701
Heptadecanoic acid	Lipids	Free fatty acids	506-12-7	3	2.23487e-05	1.57712e-05	3.89022e-05	4.52431e-05	3.7856e-05	3.67927e-05	3.39678e-05	1.59151e-05	1.44456e-05	3.87018e-05	2.23189e-05	3.06063e-05	1.49061e-05	1.81188e-05	1.15841e-05
1-Octadecanol	Lipids	Free fatty acids	112-92-5	3	2.38868e-05	2.09004e-05	2.11996e-05	2.1628e-05	2.18379e-05	1.8498e-05	2.07709e-05	1.87524e-05	2.04775e-05	1.83893e-05	1.7429e-05	1.82397e-05	1.94505e-05	1.84113e-05	1.67489e-05
2-Hydroxyhexadecanoic acid	Organic acids	Organic acids	764-67-0	2	0.0093895	0.0103203	0.00976008	0.0168302	0.0155003	0.0165946	0.0101604	0.00948239	0.0102633	0.012991	0.0120359	0.0128408	0.0139301	0.0169818	0.0164366
Hexadecylsphingosine	Lipids	Sphingolipids	-	1	0.00162976	0.00171947	0.00166343	0.00133791	0.00145846	0.00163602	0.00149422	0.00170141	0.00166565	0.00136069	0.00128786	0.00124338	0.00155603	0.00146456	0.00165394
Cyclo(Phe-Glu)	Amino acids and derivatives	Amino acids and derivatives	-	3	2.03952e-05	1.91975e-05	1.98635e-05	3.10469e-05	2.86107e-05	3.11877e-05	2.11218e-05	2.11177e-05	2.53623e-05	6.61069e-05	7.62453e-05	7.09565e-05	3.85055e-05	4.21791e-05	4.3956e-05
Triethyl citrate	Organic acids	Organic acids	77-93-0	3	8.29748e-06	5.33995e-06	5.64952e-06	4.401e-06	6.56445e-06	7.65362e-06	6.55467e-06	6.78302e-06	5.99946e-06	5.35009e-06	6.45173e-06	5.97607e-06	4.63857e-06	6.8243e-06	5.69293e-06
L-Saccharopine	Amino acids and derivatives	Amino acids and derivatives	997-68-2	3	1.37936e-05	1.05857e-05	1.4675e-05	1.64411e-05	2.05759e-05	1.66184e-05	1.67608e-05	1.64355e-05	2.27076e-05	2.50034e-05	2.17647e-05	2.02981e-05	2.13162e-05	1.6544e-05	1.65306e-05
Diisobutyl phthalate*	Phenolic acids	Phenolic acids	84-69-5	1	0.00361122	0.00348624	0.00389657	0.00328896	0.00373731	0.00347972	0.00378225	0.00404998	0.00352012	0.00335723	0.0033255	0.00341208	0.00319128	0.00382161	0.00374754
Butyl isobutyl phthalate*	Phenolic acids	Phenolic acids	17851-53-5	1	0.00343661	0.00354692	0.00407072	0.00354475	0.00340505	0.00371717	0.00342449	0.00337488	0.00348346	0.00350062	0.00330434	0.00273222	0.00350309	0.00370061	0.00362344
Dibutyl phthalate*	Phenolic acids	Phenolic acids	84-74-2	1	0.00356826	0.00308082	0.00385484	0.00343219	0.00382201	0.00363873	0.00348016	0.00382007	0.00315991	0.0031739	0.00316384	0.00302047	0.00391876	0.00334797	0.0040934
L-Leucyl-L-phenylalanine	Amino acids and derivatives	Amino acids and derivatives	56217-82-4	2	6.75936e-09	6.3358e-09	6.27972e-09	5.62173e-09	5.71872e-09	5.4939e-09	1.40144e-05	1.41017e-05	1.12986e-05	4.50385e-05	4.00255e-05	4.52899e-05	1.43524e-05	1.37592e-05	1.14954e-05
Crepenynic acid	Lipids	Free fatty acids	2277-31-8	2	0.000160174	0.000179789	0.000181812	0.00021237	0.000196292	0.000200845	0.000189478	0.000149472	0.000172506	0.000201663	0.000184151	0.000195108	0.000160361	0.000157772	0.000147958
Punicic acid (9Z,11E,13Z-octadecatrienoic acid)	Lipids	Free fatty acids	544-72-9	3	0.000352192	0.000372686	0.000376755	0.000489091	0.000514684	0.000479612	0.000443209	0.00044354	0.000408565	0.000428744	0.000477453	0.000490562	0.000482271	0.000520608	0.000581295
α-Linolenic Acid*	Lipids	Free fatty acids	463-40-1	3	0.00711557	0.00783035	0.00831854	0.00868807	0.0103356	0.0102583	0.0085934	0.00693677	0.00796398	0.00986667	0.00924977	0.00952683	0.00732832	0.00732969	0.00773558
γ-Linolenic Acid*	Lipids	Free fatty acids	506-26-3	3	0.0086009	0.00913271	0.00891162	0.0106507	0.0102823	0.0107796	0.00935336	0.00833355	0.00928199	0.0108067	0.0104599	0.01096	0.00865488	0.00828067	0.00820373
Octadeca-11E,13E,15Z-trienoic acid	Lipids	Free fatty acids	25575-00-2	3	0.00115743	0.00100204	0.00114744	0.000973059	0.000881191	0.00109384	0.00100074	0.000960601	0.00085814	0.000915142	0.000854729	0.000867661	0.00122055	0.0010831	0.00102263
L-Aspartyl-L-Phenylalanine	Amino acids and derivatives	Amino acids and derivatives	13433-09-5	2	0.000146686	0.000133897	0.000111158	0.000372633	0.00035707	0.000338046	0.000184826	0.000166316	0.000192439	0.000450352	0.000485863	0.000460004	0.000251346	0.00027229	0.000326229
(9Z,11E)-Octadecadienoic acid	Lipids	Free fatty acids	2540-56-9	3	1.9533e-05	2.11391e-05	2.3826e-05	2.77451e-05	2.20425e-05	2.7417e-05	2.26045e-05	1.59861e-05	1.67776e-05	2.39283e-05	2.12689e-05	2.28188e-05	2.27286e-05	2.08724e-05	1.77559e-05
Linoleic acid	Lipids	Free fatty acids	60-33-3	3	0.0278102	0.0258254	0.0332588	0.034741	0.0295334	0.0350145	0.0344396	0.0213028	0.025675	0.029985	0.0283041	0.0292462	0.0258168	0.0254353	0.0211432
2'-O-Methyladenosine	Nucleotides and derivatives	Nucleotides and derivatives	2140-79-6	3	4.39591e-05	4.96368e-05	5.08992e-05	0.000213107	0.000209629	0.000236146	4.68772e-05	5.35161e-05	4.33408e-05	0.000382577	0.00034272	0.000370784	0.000264971	0.000305066	0.000398944
N6-methyladenosine	Nucleotides and derivatives	Nucleotides and derivatives	1867-73-8	3	1.17538e-05	1.00183e-05	1.21045e-05	2.62223e-05	3.66176e-05	3.93425e-05	9.74607e-06	1.73221e-05	1.3103e-05	5.31567e-05	4.89755e-05	4.55571e-05	3.9832e-05	4.61397e-05	4.68011e-05
Oleamide (9-Octadecenamide)	Lipids	Free fatty acids	301-02-0	1	1.94369e-06	2.02154e-06	1.43478e-06	2.22758e-06	1.47486e-06	1.781e-06	2.43067e-06	2.39761e-06	1.9367e-06	1.70966e-06	1.37142e-06	1.70503e-06	1.68661e-06	2.24071e-06	1.91737e-06
11-Octadecanoic acid(Vaccenic acid)	Lipids	Free fatty acids	506-17-2	3	0.0104425	0.0106434	0.0124632	0.0188284	0.0136855	0.0144209	0.0120684	0.00692994	0.00881493	0.0096608	0.00900948	0.00834111	0.00853317	0.00839311	0.00704386
Petroselinic acid	Lipids	Free fatty acids	593-39-5	3	0.00921676	0.00999438	0.0118024	0.0187934	0.0138259	0.0160483	0.0116835	0.0062058	0.00815493	0.00955479	0.00801961	0.00784399	0.00846685	0.00789908	0.00639242
Crotonoside; 2-Hydroxyadenosine	Nucleotides and derivatives	Nucleotides and derivatives	1818-71-9	3	0.000848524	0.000710032	0.000874207	0.0012306	0.000982984	0.00104402	0.000657492	0.000750231	0.000707776	0.00139813	0.00119055	0.00125191	0.000892141	0.00107592	0.00116092
Guanosine	Nucleotides and derivatives	Nucleotides and derivatives	118-00-3	1	0.0118582	0.0112967	0.0119852	0.0209753	0.0214986	0.0225909	0.0140803	0.0143817	0.0143704	0.0219572	0.0214957	0.0213296	0.0182846	0.0195458	0.0196045
4-Hydroxycinnamic acid p-hydroxyphenethylamine	Phenolic acids	Phenolic acids	-	3	1.49877e-05	1.14946e-05	8.74486e-06	7.23579e-06	1.07385e-05	9.16871e-06	9.93426e-06	1.1373e-05	1.02221e-05	6.37358e-06	4.38795e-06	5.09902e-06	5.34864e-06	7.58209e-06	6.32704e-06
Xanthosine	Nucleotides and derivatives	Nucleotides and derivatives	146-80-5	3	0.000168721	0.000194375	0.000209624	7.80171e-05	8.22097e-05	8.87815e-05	6.13398e-05	7.19973e-05	7.68786e-05	7.56695e-05	7.63698e-05	6.63694e-05	4.1559e-05	4.50422e-05	5.87407e-05
Stearic Acid	Lipids	Free fatty acids	57-11-4	3	0.0281197	0.0457438	0.0405614	0.0272873	0.0311689	0.032298	0.0398481	0.0338048	0.0295073	0.0163317	0.0245513	0.0247822	0.0296656	0.0237092	0.0287562
N-(beta-D-Glucosyl)nicotinate	Others	Vitamin	-	3	0.000799707	0.000692341	0.000737728	0.000497604	0.000487959	0.000481944	0.000687485	0.000681901	0.000652953	0.000359195	0.000361429	0.000332098	0.000479758	0.000471899	0.000410198
Salicin	Phenolic acids	Phenolic acids	138-52-3	3	7.70566e-05	8.76523e-05	8.38203e-05	8.69682e-05	9.10102e-05	7.8459e-05	0.000102185	8.08083e-05	0.000107005	0.000151573	0.000136141	0.00015416	8.97191e-05	7.39608e-05	7.03043e-05
Hexadecanedioic acid	Lipids	Free fatty acids	505-54-4	2	4.9857e-06	4.64034e-06	5.83463e-06	4.90621e-06	3.9733e-06	4.67134e-06	6.13862e-06	5.57885e-06	5.59142e-06	5.34485e-06	4.25708e-06	5.49069e-06	6.26038e-06	5.27522e-06	3.96597e-06
3-Hydroxy-palmitic acid methyl ester	Lipids	Free fatty acids	51883-36-4	2	2.34828e-05	1.99761e-05	2.17648e-05	4.11985e-05	3.53213e-05	3.99718e-05	2.95421e-05	2.0464e-05	2.30716e-05	2.96848e-05	2.69483e-05	2.68651e-05	3.36161e-05	3.4728e-05	3.48965e-05
Phloroglucinol-1-O-β-D-glucopyranoside	Phenolic acids	Phenolic acids	-	1	0.000691535	0.000689582	0.000818736	0.000325748	0.000326507	0.000375411	0.000332013	0.000352296	0.000352644	0.000217892	0.000270355	0.00024267	0.000604241	0.000528432	0.000576608
9,16-Dihydroxypalmitic acid	Lipids	Free fatty acids	38076-49-2	3	5.12081e-05	5.92461e-05	5.31243e-05	6.22769e-05	6.35985e-05	5.74906e-05	2.97459e-05	3.89206e-05	3.77254e-05	0.000107593	0.000103268	0.000115036	6.79405e-05	8.15447e-05	9.36885e-05
Glucarate O-Phosphoric acid	Others	Saccharides and Alcohols	-	3	0.00585458	0.00644858	0.00644404	0.00659741	0.00776475	0.00747171	0.00594194	0.00635586	0.0059618	0.00473064	0.00435001	0.00481457	0.00514765	0.00431205	0.00491482
D-Sedoheptuiose 7-phosphate	Others	Saccharides and Alcohols	2646-35-7	3	0.00477962	0.00412271	0.00452314	0.00545264	0.00676651	0.00644496	0.00535665	0.00570603	0.00507439	0.00468679	0.00436051	0.00536854	0.00408026	0.00457952	0.00384321
Argininosuccinic acid	Organic acids	Organic acids	2387-71-5	3	1.0504e-05	7.96269e-06	1.42759e-05	1.45984e-05	1.60988e-05	1.44062e-05	1.24004e-05	1.55667e-05	1.50304e-05	2.10846e-05	2.59947e-05	2.14774e-05	1.47297e-05	1.30983e-05	1.34952e-05
12-Oxo-phytodienoic acid	Lipids	Free fatty acids	85551-10-6	3	1.81519e-06	1.13854e-06	1.31148e-06	3.74932e-06	4.44306e-06	3.14581e-06	2.64631e-06	2.93289e-06	3.01214e-06	7.93406e-06	8.24367e-06	7.2002e-06	2.64594e-06	3.09354e-06	2.74802e-06
γ-Glutamylphenylalanine	Amino acids and derivatives	Amino acids and derivatives	7432-24-8	3	1.9352e-05	1.55945e-05	1.85468e-05	5.29998e-06	9.21921e-06	1.13944e-05	1.62798e-05	1.43797e-05	1.91042e-05	8.12766e-06	9.09986e-06	8.47606e-06	1.7157e-05	1.29787e-05	9.83934e-06
13-Hydroxy-6,9,11-octadecatrienoic acid	Lipids	Free fatty acids	74784-20-6	2	2.1862e-05	2.51186e-05	2.31471e-05	1.61856e-05	2.00505e-05	2.18309e-05	1.97627e-05	2.76077e-05	2.57921e-05	2.07153e-05	1.88876e-05	1.70599e-05	1.77917e-05	1.59106e-05	2.05233e-05
2R-hydroxy-9Z,12Z,15Z-octadecatrienoic acid	Lipids	Free fatty acids	-	2	0.000171778	0.000161408	0.000171018	0.000238037	0.000257495	0.000260851	0.000148586	0.000148366	0.000152593	0.000283079	0.000276427	0.000294419	0.000402178	0.000448077	0.000461747
17-Hydroxylinolenic acid	Lipids	Free fatty acids	-	3	6.11361e-05	6.41584e-05	5.7592e-05	6.98469e-05	7.353e-05	7.6933e-05	0.00022464	0.000258879	0.000257981	0.000265002	0.000256056	0.000267766	0.000110037	0.000122299	0.00011674
9-Oxo-10E,12Z-octadecadienoic acid	Lipids	Free fatty acids	54232-59-6	3	4.73876e-06	2.35115e-06	3.21836e-06	4.10642e-06	4.23306e-06	3.9857e-06	1.49684e-06	1.54117e-06	1.93298e-06	3.72188e-06	5.0132e-06	4.94087e-06	1.04177e-05	1.18148e-05	1.37007e-05
13S-Hydroxy-9Z,11E,15Z-octadecatrienoic acid	Lipids	Free fatty acids	87984-82-5	3	3.01159e-05	3.2892e-05	3.43326e-05	5.50905e-05	5.4282e-05	5.41656e-05	6.26977e-05	7.02283e-05	6.42747e-05	5.07287e-05	5.03193e-05	4.81233e-05	3.81373e-05	3.3826e-05	3.51352e-05
E,E,Z-1,3,12-Nonadecatriene-5,14-diol	Lipids	Free fatty acids	-	2	0.000136847	0.000124125	0.000158472	0.000195355	0.000118409	0.000163828	0.000149272	9.95299e-05	0.000127078	0.000218361	0.000180861	0.000199247	0.000107305	0.000121635	9.31807e-05
5-Aminoimidazole ribonucleotide	Nucleotides and derivatives	Nucleotides and derivatives	25635-88-5	1	0.00291659	0.00309265	0.00323189	0.00190951	0.0020562	0.00189271	0.00259227	0.00338738	0.00311566	0.00405473	0.0027771	0.00348862	0.00225594	0.00225722	0.00232482
9-Oxo-12Z-Octadecenoic acid	Lipids	Free fatty acids	112543-32-5	3	1.6414e-05	1.47357e-05	1.99828e-05	3.33412e-05	2.96477e-05	2.86269e-05	3.23127e-05	2.85271e-05	2.93523e-05	4.42681e-05	4.07161e-05	4.74203e-05	1.78708e-05	2.56829e-05	2.30649e-05
12,13-Epoxy-9-Octadecenoic Acid	Lipids	Free fatty acids	6799-85-5	3	3.22782e-06	1.31003e-06	2.07943e-06	6.38316e-06	6.15671e-06	7.47964e-06	6.54944e-06	1.63058e-06	5.81836e-06	1.07203e-05	8.19604e-06	9.62711e-06	4.02586e-06	4.92905e-06	5.86006e-06
13(S)-HODE;13(S)-Hydroxyoctadeca-9Z,11E-dienoic acid*	Lipids	Free fatty acids	10219-69-9	3	7.46736e-05	7.14115e-05	6.54159e-05	9.03287e-05	9.16329e-05	8.87387e-05	0.000175972	0.000189497	0.000172899	0.000170687	0.000164868	0.000177629	0.000104372	0.000111581	0.000108632
9S-Hydroxy-10E,12Z-octadecadienoic acid*	Lipids	Free fatty acids	15514-85-9	3	7.45181e-05	6.88906e-05	7.60753e-05	9.26961e-05	9.44795e-05	9.13026e-05	0.000186551	0.000196901	0.000183138	0.000175095	0.000173776	0.000177885	0.000101981	0.000109853	0.000115602
9(10)-EpOME;(9R,10S)-(12Z)-9,10-Epoxyoctadecenoic acid	Lipids	Free fatty acids	16833-56-0	2	9.73948e-06	1.1717e-05	1.19022e-05	1.27769e-05	1.32827e-05	1.3349e-05	1.11608e-05	1.29105e-05	1.19633e-05	1.9051e-05	1.70729e-05	1.74546e-05	1.1448e-05	1.23089e-05	1.20739e-05
5'-Deoxy-5'-(methylthio)adenosine	Nucleotides and derivatives	Nucleotides and derivatives	2457-80-9	1	0.00278125	0.00253939	0.00247588	0.00392316	0.0041122	0.0039155	0.00288677	0.00286425	0.00286031	0.00460238	0.00450436	0.00436194	0.00322189	0.00308505	0.00319463
N7-Methylguanosine	Nucleotides and derivatives	Nucleotides and derivatives	20244-86-4	3	9.46235e-06	1.15952e-05	9.9101e-06	2.2723e-05	2.88388e-05	2.34272e-05	5.17649e-06	4.37899e-06	7.35919e-06	6.46341e-05	6.28883e-05	5.38028e-05	2.49849e-05	3.07111e-05	3.574e-05
Ricinoleic acid	Lipids	Free fatty acids	141-22-0	2	6.82913e-06	5.25386e-06	3.82944e-06	5.49206e-06	7.85942e-06	5.10066e-06	6.69973e-06	4.93319e-06	5.34531e-06	6.82326e-06	6.85277e-06	5.30502e-06	3.42982e-06	3.43266e-06	3.66926e-06
1-Eicosanol	Lipids	Free fatty acids	629-96-9	3	6.62635e-06	5.79958e-06	6.60969e-06	7.02904e-06	6.05822e-06	8.03392e-06	1.08889e-05	4.08966e-06	6.92606e-06	4.87537e-06	6.54536e-06	4.88503e-06	4.59391e-06	3.63787e-06	3.93941e-06
3-Dehydrosphinganine	Lipids	Sphingolipids	16105-69-4	2	5.14815e-05	6.1213e-05	5.54158e-05	0.0001297	0.000116293	0.00011257	4.61754e-05	5.19458e-05	4.41139e-05	3.77494e-05	3.1771e-05	3.64096e-05	8.38713e-05	0.000118059	0.000103834
4-O-Glucosyl-4-hydroxybenzoic acid	Phenolic acids	Phenolic acids	-	2	0.000153527	0.000172165	0.000205145	0.000176504	0.000164769	0.000197988	0.000184127	0.000205794	0.000224941	0.000259998	0.000261728	0.000242963	0.000235415	0.000238659	0.000205712
Salicylic acid-2-O-glucoside	Phenolic acids	Phenolic acids	10366-91-3	3	0.000400942	0.000398768	0.00037566	0.00054106	0.000547357	0.000612387	0.00052898	0.000583314	0.000622494	0.000552907	0.000619899	0.000675322	0.000703988	0.00066969	0.000622956
1-O-Salicyloyl-β-D-glucose	Phenolic acids	Phenolic acids	60517-74-0	2	0.000230547	0.000215924	0.000207782	0.000183381	0.000220895	0.000194252	0.000231383	0.000250348	0.000259265	0.000292803	0.000274803	0.000236744	0.000242943	0.000284521	0.00023125
2R-Hydroxyoctadecanoic Acid	Lipids	Free fatty acids	26633-48-7	2	1.49502e-05	1.92348e-05	2.22923e-05	2.87976e-05	2.32174e-05	2.58683e-05	2.18328e-05	1.09686e-05	1.32141e-05	1.08006e-05	1.01438e-05	1.18588e-05	1.55883e-05	2.18043e-05	1.57689e-05
DL-2-hydroxystearic acid	Lipids	Free fatty acids	629-22-1	2	1.8085e-05	1.61922e-05	2.24409e-05	3.14642e-05	1.91075e-05	2.94595e-05	2.00502e-05	1.07173e-05	1.18601e-05	1.35255e-05	1.22416e-05	1.10961e-05	1.85602e-05	2.08892e-05	1.6617e-05
3-Hydroxyoctadecanoic Acid	Lipids	Free fatty acids	45261-96-9	2	0.000100865	9.28969e-05	0.00010035	8.76865e-05	8.75853e-05	9.08936e-05	0.00010291	8.17577e-05	9.41306e-05	7.33152e-05	6.43441e-05	7.06845e-05	7.88572e-05	7.97085e-05	7.95564e-05
N-Acetyl-D-glucosamine-1-phosphate	Others	Saccharides and Alcohols	6866-69-9	3	3.35737e-05	3.48371e-05	3.20043e-05	3.51102e-05	3.45271e-05	3.42844e-05	3.0387e-05	3.55636e-05	3.21906e-05	7.15801e-05	4.5417e-05	6.46519e-05	4.0617e-05	4.85554e-05	3.3e-05
Tachioside	Phenolic acids	Phenolic acids	109194-60-7	2	1.58597e-05	1.81746e-05	1.62868e-05	6.7467e-06	1.00675e-05	5.83501e-06	1.95314e-05	1.57307e-05	1.48807e-05	6.30607e-05	6.34295e-05	7.5181e-05	1.27051e-05	1.78455e-05	1.55371e-05
isotachioside	Phenolic acids	Phenolic acids	31427-08-4	2	1.66648e-05	1.44801e-05	1.0702e-05	1.85917e-05	1.46405e-05	1.42628e-05	1.84264e-05	2.54193e-05	1.46978e-05	6.62911e-05	7.80908e-05	5.77018e-05	1.61731e-05	1.05319e-05	1.78189e-05
1-Monomyristin	Lipids	Free fatty acids	589-68-4	3	0.00059984	0.00045351	0.000475221	0.000446615	0.000370547	0.00038743	0.000447516	0.000441375	0.000348332	0.000278973	0.000276806	0.000285954	0.000372891	0.000441456	0.000397379
2'-Deoxycytidine-5'-monophosphate	Nucleotides and derivatives	Nucleotides and derivatives	1032-65-1	3	5.68725e-05	6.12968e-05	4.06919e-05	4.80989e-05	2.47964e-05	5.78899e-05	5.53367e-05	8.19762e-05	6.81895e-05	1.68316e-05	1.63217e-05	2.26396e-05	4.4778e-05	3.51383e-05	4.01582e-05
Glutathione reduced form	Amino acids and derivatives	Amino acids and derivatives	70-18-8	2	0.000164658	0.000163562	0.000118687	7.24391e-05	8.43701e-05	8.04979e-05	0.000147305	0.000193855	0.000159373	0.000134306	7.3247e-05	0.000108667	0.000140134	0.000142957	0.000200686
L-Glutamine-O-glycoside	Amino acids and derivatives	Amino acids and derivatives	-	3	2.24358e-05	3.04104e-05	1.99332e-05	2.46157e-05	2.22452e-05	2.18621e-05	2.76373e-05	2.1201e-05	2.51141e-05	3.55975e-05	3.92159e-05	3.70774e-05	3.76572e-05	3.79595e-05	3.08898e-05
Eicosadienoic acid	Lipids	Free fatty acids	5598-38-9	3	0.000192604	0.000155368	0.000175009	0.000250942	0.000194125	0.000134424	0.000165922	9.47829e-05	0.000107317	0.000201663	0.000232167	0.000235629	0.000118137	0.000144465	0.000113687
L-Glutamic acid-O-glycoside	Amino acids and derivatives	Amino acids and derivatives	-	3	1.18507e-05	1.51904e-05	7.39891e-06	7.01217e-06	7.72726e-06	1.0787e-05	1.10066e-05	7.03034e-06	1.10305e-05	1.35037e-05	1.11153e-05	9.89274e-06	1.4768e-05	1.97606e-05	1.42138e-05
9-Hydroperoxy-10E,12,15Z-octadecatrienoic acid	Lipids	Free fatty acids	111004-08-1	3	1.31131e-05	1.32939e-05	1.48362e-05	1.16195e-05	1.2998e-05	1.33825e-05	1.14895e-05	1.06319e-05	1.37437e-05	4.72004e-05	4.23933e-05	4.54921e-05	1.67542e-05	2.03898e-05	2.18986e-05
γ-Glutamyltyrosine	Amino acids and derivatives	Amino acids and derivatives	7432-23-7	3	2.79251e-05	3.15319e-05	2.40716e-05	2.4279e-05	1.81645e-05	2.34443e-05	3.91744e-05	3.73217e-05	4.79169e-05	4.74777e-05	4.03692e-05	4.46296e-05	3.67e-05	4.21504e-05	3.64078e-05
13(s)-hydroperoxy-(9z,11e,15z)-octadecatrienoic acid	Lipids	Free fatty acids	67597-26-6	2	7.50889e-05	5.48519e-05	5.59272e-05	5.72255e-05	5.98788e-05	6.23375e-05	7.46491e-05	4.05763e-05	5.79281e-05	4.65784e-05	4.8713e-05	4.87345e-05	4.02915e-05	4.51995e-05	3.95733e-05
9-Hydroxy-12-oxo-10(E),15(Z)-octadecadienoic acid	Lipids	Free fatty acids	-	2	6.7161e-06	8.23725e-06	5.58602e-06	5.88939e-06	6.34371e-06	7.26538e-06	6.86374e-06	6.75016e-06	7.11834e-06	1.23773e-05	1.18194e-05	1.18567e-05	1.7631e-05	1.4916e-05	1.48793e-05
2-(Dimethylamino)guanosine	Nucleotides and derivatives	Nucleotides and derivatives	2140-67-2	3	3.8834e-05	5.96121e-05	5.44249e-05	0.000189615	0.000175437	0.000174987	3.21023e-05	2.91602e-05	3.33389e-05	0.000243668	0.000227556	0.000275516	0.000130733	0.000174878	0.000177057
N6-(2-Hydroxyethyl)adenosine	Nucleotides and derivatives	Nucleotides and derivatives	4338-48-1	3	4.40349e-05	5.43795e-05	4.34515e-05	0.000163567	0.00014699	0.000156387	2.50438e-05	2.89287e-05	3.08958e-05	0.000256176	0.000243067	0.000214566	0.000125256	0.00016087	0.000179934
Alnusonol	Phenolic acids	Phenolic acids	52330-12-8	2	0.000591849	0.000676783	0.000565663	0.000624537	0.000632522	0.00056865	0.000479652	0.00047651	0.000386788	0.00018275	0.000184038	0.000148676	0.00034496	0.00032335	0.000394268
L-Phenylalanyl-L-phenylalanine	Amino acids and derivatives	Amino acids and derivatives	2577-40-4	3	3.08662e-05	2.75269e-05	2.96277e-05	2.06861e-05	2.15233e-05	1.55068e-05	1.99489e-05	1.95925e-05	2.24954e-05	3.56121e-05	3.39256e-05	3.67248e-05	9.77758e-06	1.08752e-05	9.76929e-06
9S-Hydroperoxy-10E,12Z-octadecadienoic acid	Lipids	Free fatty acids	5502-91-0	3	8.75937e-06	6.58888e-06	6.30672e-06	7.88666e-06	1.15709e-05	1.04848e-05	1.80108e-05	1.48182e-05	1.57896e-05	1.38384e-05	1.42137e-05	1.90979e-05	1.62753e-05	1.85703e-05	1.74739e-05
9-Hydroxy-12-oxo-15(Z)-octadecenoic acid	Lipids	Free fatty acids	-	2	2.99447e-05	3.20042e-05	3.19701e-05	8.33765e-05	8.74074e-05	7.97471e-05	3.15213e-05	3.79972e-05	4.05191e-05	3.70766e-05	3.4043e-05	4.04777e-05	3.94541e-05	4.67958e-05	4.72505e-05
9-Hydroxy-13-oxo-10-octadecenoic Acid	Lipids	Free fatty acids	-	3	9.08232e-06	4.25731e-06	8.55926e-06	1.27976e-05	5.76002e-06	1.41364e-05	7.60017e-06	7.29399e-06	8.38047e-06	1.24877e-05	1.31367e-05	1.30125e-05	2.16132e-05	2.34e-05	2.02671e-05
13S-Hydroperoxy-9Z,11E-octadecadienoic acid	Lipids	Free fatty acids	33964-75-9	3	7.11077e-05	7.43049e-05	7.50706e-05	0.000117063	0.00011283	0.000116526	6.76704e-05	6.50844e-05	6.13546e-05	0.000120269	0.000117788	0.000119548	0.000183953	0.000209944	0.000221023
5S,8R-DiHODE; (5S,8R,9Z,12Z)-5,8-Dihydroxyoctadeca-9,12-dienoate	Lipids	Free fatty acids	-	3	2.99875e-05	3.01134e-05	3.26532e-05	7.28451e-05	8.51072e-05	8.21766e-05	3.24675e-05	3.5888e-05	4.11685e-05	3.67714e-05	3.46227e-05	3.5106e-05	3.93842e-05	4.84723e-05	4.79971e-05
6-O-Acetylarbutin	Phenolic acids	Phenolic acids	10338-88-2	2	0.000938123	0.000854348	0.000859973	4.63905e-05	4.35118e-05	4.95941e-05	0.000179448	0.000169048	0.000172041	0.000845124	0.000807914	0.000860941	0.000190343	0.00021565	0.000187902
Mandelic acid-β-glucoside	Phenolic acids	Phenolic acids	-	3	0.000513673	0.000498663	0.000544884	0.000469864	0.000435576	0.000427645	0.000358099	0.00036834	0.000397547	0.000423723	0.000410619	0.000423451	0.000513749	0.000482779	0.000496701
Methyl salicylate-2-O-glucoside	Phenolic acids	Phenolic acids	10019-60-0	3	2.37081e-05	3.0383e-05	4.09884e-05	3.0927e-05	2.50931e-05	2.46371e-05	2.79941e-05	2.1203e-05	3.15093e-05	2.9321e-05	2.29889e-05	2.61781e-05	2.53725e-05	1.83544e-05	2.29219e-05
Hydroxy ricinoleic acid	Lipids	Free fatty acids	-	3	9.45408e-06	1.1063e-05	9.49285e-06	1.12678e-05	1.21256e-05	1.27404e-05	9.46117e-06	7.99818e-06	7.46897e-06	2.07493e-05	2.20461e-05	1.88702e-05	6.44172e-06	9.69457e-06	9.99519e-06
1-O-Gentisoyl-β-D-glucoside	Phenolic acids	Phenolic acids	23445-11-6	2	0.000168323	0.000176656	0.000198662	0.000220559	0.000208949	0.000247842	0.000211702	0.000221996	0.000262798	0.000237598	0.000242201	0.000221878	0.000244342	0.000254335	0.000251249
Protocatechuic acid-4-O-glucoside	Phenolic acids	Phenolic acids	-	2	0.000119047	0.000138325	0.000141161	0.000125921	0.000132179	0.000137818	0.000149181	0.000135457	0.000144855	0.00013574	0.000173522	0.000164033	0.000152165	0.000172749	0.000181365
1-O-Galloyl-rhamnose	Phenolic acids	Phenolic acids	-	3	0.000439636	0.00041786	0.000451135	0.000494263	0.000498462	0.00051846	0.000418438	0.000399076	0.000421991	0.000226869	0.000212175	0.000232205	0.000365844	0.000369403	0.000352275
Cimidahurinine	Phenolic acids	Phenolic acids	142542-89-0	3	0.000100429	0.000108729	0.000106951	0.000149613	0.000149633	0.00016207	0.000140424	0.000129631	0.000148787	8.90148e-05	8.15491e-05	7.8936e-05	0.000132254	0.000130266	0.000133832
5-(2-Hydroxyethyl)-2-O-glucosylphenol	Phenolic acids	Phenolic acids	-	3	0.000103643	9.85569e-05	8.6102e-05	0.000114946	0.000121173	0.000117979	9.45529e-05	0.000114112	0.000107171	7.41353e-05	6.4999e-05	5.70831e-05	0.000103058	9.65569e-05	9.78155e-05
3,4-dihydroxyphenylethanol-β-D-glucopyranoside	Phenolic acids	Phenolic acids	-	3	6.02116e-05	6.35861e-05	7.0612e-05	6.86039e-05	7.33711e-05	8.20301e-05	5.64723e-05	6.48488e-05	6.51017e-05	2.25374e-05	2.94574e-05	2.7726e-05	6.60297e-05	5.88636e-05	6.54594e-05
Vanilloloside	Phenolic acids	Phenolic acids	74950-96-2	2	9.34669e-05	0.000124858	0.000114305	0.00012975	0.000132534	0.000130321	0.000137758	0.000154226	0.000162227	0.000147132	0.000149601	0.000174946	0.000155165	0.000152485	0.000142587
4-Hydroxysphinganine	Lipids	Sphingolipids	554-62-1	2	0.00440349	0.00450398	0.00451379	0.0043862	0.00392336	0.00412671	0.00408623	0.00489685	0.00464372	0.00546904	0.00533306	0.00539468	0.0055584	0.00585544	0.00556702
Trans-5-O-(p-Coumaroyl)shikimate	Phenolic acids	Phenolic acids	-	3	3.29241e-05	3.17438e-05	2.71368e-05	2.41391e-05	2.19453e-05	2.24786e-05	1.79304e-05	1.88883e-05	1.8216e-05	0.000167424	0.000148718	0.000157941	2.82782e-05	2.92302e-05	3.24793e-05
S-(Methyl)glutathione	Amino acids and derivatives	Amino acids and derivatives	2922-56-7	1	0.000964109	0.000515678	0.000723005	0.00111754	0.00111591	0.00119321	0.00113326	0.00095384	0.000808773	0.000335338	0.000285693	0.000303023	0.00116335	0.00101719	0.00109496
Uridine 5'-monophosphate	Nucleotides and derivatives	Nucleotides and derivatives	58-97-9	1	3.35159e-05	3.2207e-05	3.10128e-05	0.000137607	0.000131251	0.000149202	4.52312e-05	4.89672e-05	4.42283e-05	0.000258592	0.000236443	0.000219905	0.000173438	0.000172354	0.000201737
Ethyl 9-Hydroxy-10,12-octadecadienoic acid	Lipids	Free fatty acids	-	3	6.49859e-06	6.8502e-06	6.29772e-06	1.293e-05	1.42072e-05	1.4347e-05	5.03025e-06	4.48328e-06	5.45316e-06	5.46904e-06	5.81906e-06	5.86139e-06	6.32792e-06	6.3518e-06	8.50085e-06
Phenylpropionic acid-O-β-D-glucopyranoside	Phenolic acids	Phenolic acids	-	2	4.82941e-06	1.72834e-05	1.93129e-05	8.05282e-06	3.28928e-06	2.02817e-05	1.20534e-05	2.43203e-06	6.68056e-06	2.75307e-05	2.03012e-05	1.92702e-05	1.09119e-05	1.58059e-05	1.35851e-05
1-O-p-Coumaroyl-β-D-glucose	Phenolic acids	Phenolic acids	7139-64-2	2	0.00411051	0.0039898	0.00426421	0.00276371	0.00274397	0.00278114	0.00379251	0.00403891	0.00377507	0.00712174	0.00653616	0.00704658	0.00291904	0.0029826	0.00268031
p-Coumaric acid-4-O-glucoside	Phenolic acids	Phenolic acids	117405-48-8	2	0.000158717	0.000168321	0.000168764	0.000140662	0.000109355	0.00011829	0.00016781	0.000176937	0.000183837	0.000359931	0.000356888	0.000339981	0.000128658	0.000117006	0.000128123
Rutinose	Others	Saccharides and Alcohols	90-74-4	3	2.55061e-05	2.34298e-05	2.66818e-05	2.16961e-05	2.69517e-05	2.28778e-05	2.29044e-05	2.42841e-05	1.91641e-05	7.14238e-05	8.31511e-05	5.73658e-05	2.83835e-05	2.44132e-05	1.81254e-05
Raspberryketone glucoside	Phenolic acids	Phenolic acids	38963-94-9	3	0.00379072	0.00403492	0.00443034	0.0066224	0.00782892	0.00602791	0.00492218	0.00453007	0.00473281	0.00901529	0.010113	0.00766478	0.00835914	0.00737036	0.00752894
Androsin	Phenolic acids	Phenolic acids	531-28-2	2	0.000499396	0.00045955	0.000491165	0.000420299	0.000449224	0.000388675	0.000297309	0.000328062	0.000345684	0.000433832	0.000470845	0.000463396	0.000419387	0.000408585	0.000385646
Demethyl coniferin	Phenolic acids	Phenolic acids	-	2	6.24594e-05	5.64189e-05	5.85682e-05	4.6225e-05	5.24781e-05	4.86705e-05	5.70591e-05	5.97002e-05	5.20958e-05	1.01144e-05	1.22096e-05	9.37322e-06	5.42343e-05	5.71267e-05	5.58851e-05
9,12,13-Trihydroxy-10,15-octadecadienoic acid	Lipids	Free fatty acids	-	2	1.33963e-05	1.54741e-05	1.41454e-05	2.91699e-05	2.66479e-05	2.95395e-05	1.5103e-05	1.79853e-05	1.90636e-05	3.64015e-05	3.46243e-05	3.56084e-05	2.51383e-05	2.90048e-05	3.08086e-05
Cyclic 3',5'-Adenylic acid	Nucleotides and derivatives	Nucleotides and derivatives	60-92-4	3	0.000201316	0.00017705	0.000176914	0.000283316	0.00030632	0.000301475	0.00022415	0.000245594	0.000269518	0.000195012	0.000162719	0.000197215	0.00024545	0.000247403	0.000267692
Vanillic acid-4-O-glucoside	Phenolic acids	Phenolic acids	32142-31-7	2	0.000450556	0.000470081	0.000476498	0.000458458	0.000434101	0.000474795	0.000503032	0.000535024	0.00053988	0.000212347	0.000186538	0.000209184	0.000523297	0.000432688	0.000396801
5-Glucosyloxy-2-Hydroxybenzoic acid methyl ester	Phenolic acids	Phenolic acids	-	2	0.000290142	0.000292862	0.000271068	0.000103577	9.86161e-05	0.000122203	9.3246e-05	0.000100513	0.000107464	1.60846e-05	1.27806e-05	1.84019e-05	0.000140986	0.00014666	0.000173607
9,10,11-Trihydroxy-12-octadecenoic acid	Lipids	Free fatty acids	61911-67-9	3	1.47444e-05	1.27554e-05	1.08102e-05	1.56172e-05	1.49595e-05	1.93715e-05	1.49109e-05	1.65148e-05	1.59426e-05	2.03565e-05	1.86457e-05	2.23441e-05	2.43868e-05	2.99252e-05	2.88601e-05
9,12,13-TriHOME; 9(S),12(S),13(S)-Trihydroxy-10(E)-octadecenoic acid	Lipids	Free fatty acids	97134-11-7	2	9.82285e-06	1.10053e-05	9.23747e-06	1.1241e-05	1.04659e-05	1.07247e-05	2.89298e-05	3.48874e-05	3.56895e-05	4.95442e-05	4.71359e-05	5.07587e-05	1.31707e-05	1.67671e-05	1.79111e-05
9,10,13-Trihydroxy-11-Octadecenoic Acid	Lipids	Free fatty acids	29907-57-1	2	7.38272e-05	8.0521e-05	7.13655e-05	9.49573e-05	9.89846e-05	0.00010674	0.000115365	0.000128067	0.00012103	0.000168991	0.000169322	0.000167969	0.000132571	0.000153885	0.000159924
9,10-Dihydroxy-12,13-epoxyoctadecanoic acid	Lipids	Free fatty acids	-	3	2.23487e-06	2.69321e-06	3.72694e-06	2.64509e-06	2.69174e-06	4.26559e-06	1.55859e-05	1.24952e-05	1.24549e-05	1.20068e-05	1.41991e-05	1.53669e-05	3.00684e-06	3.21849e-06	3.91116e-06
Monopalmitin	Lipids	Glycerol ester	542-44-9	1	0.000124935	8.72862e-05	0.000100483	9.58568e-05	7.8124e-05	8.51616e-05	8.8783e-05	9.79999e-05	9.53947e-05	8.00436e-05	8.99216e-05	7.37355e-05	8.7638e-05	0.000104165	8.20314e-05
2'-Deoxyadenosine-5'-monophosphate	Nucleotides and derivatives	Nucleotides and derivatives	653-63-4	2	9.27308e-05	8.2119e-05	8.37087e-05	8.63373e-05	9.18871e-05	8.78597e-05	7.69819e-05	9.30344e-05	0.000100598	0.000106606	9.81642e-05	9.64418e-05	0.000108194	0.000111808	9.46925e-05
Pyridoxine-5'-O-glucoside	Others	Vitamin	-	3	0.000278072	0.000322007	0.000312165	0.000265808	0.000283591	0.000282545	0.000276771	0.000279253	0.000275266	0.000300971	0.000317456	0.000310415	0.000343919	0.000334977	0.00029016
2'-Deoxyinosine-5'-monophosphate	Nucleotides and derivatives	Nucleotides and derivatives	3393-18-8	3	0.00481461	0.00414122	0.00428242	0.00179646	0.00171587	0.00139698	0.0038536	0.00413979	0.003775	0.00122618	0.00115624	0.00109744	0.00425283	0.00441115	0.00340647
1-O-Galloyl-β-D-glucose	Phenolic acids	Phenolic acids	58511-73-2	3	8.848e-05	8.20909e-05	8.21806e-05	0.00010294	0.000103204	9.65706e-05	0.00011724	0.000117391	0.000121901	5.40533e-05	5.50949e-05	4.86273e-05	8.16563e-05	8.44275e-05	7.68187e-05
Koaburaside	Phenolic acids	Phenolic acids	41653-73-0	2	1.93776e-05	1.48145e-05	1.83473e-05	1.99946e-05	2.00041e-05	1.83869e-05	2.32618e-05	2.89225e-05	2.11814e-05	7.96084e-06	5.8813e-06	1.10923e-05	1.35656e-05	1.73783e-05	1.3089e-05
2,6-dimethoxy-hydroquinone-4-O-β-D-glucopyranoside	Phenolic acids	Phenolic acids	-	2	9.56148e-05	9.95002e-05	8.81254e-05	0.000102197	9.85017e-05	0.000106814	0.000108654	0.000131748	0.000120225	5.48154e-05	4.99437e-05	6.16169e-05	8.52405e-05	8.08748e-05	8.76061e-05
Leonuriside A	Phenolic acids	Phenolic acids	121748-12-7	2	8.22463e-06	9.81064e-06	6.8024e-06	1.3033e-05	7.3854e-06	1.14108e-05	1.28669e-05	6.46575e-06	1.54403e-05	3.24833e-06	3.13375e-06	4.36956e-06	7.35388e-06	8.2077e-06	7.28319e-06
2-(3,4-dihydroxyphenyl)ethanediol 1-O-β-D-glucopyranoside	Phenolic acids	Phenolic acids	-	2	1.772e-05	1.37431e-05	2.6072e-05	2.30191e-05	1.67673e-05	2.97831e-05	3.29896e-05	3.53798e-05	3.0468e-05	9.15087e-06	8.76864e-06	9.67085e-06	1.77321e-05	1.99161e-05	1.59486e-05
Tryptophan glutamic acid	Amino acids and derivatives	Amino acids and derivatives	36099-95-3	2	6.20689e-06	6.36664e-06	7.13586e-06	6.75732e-06	1.08516e-05	1.16721e-05	1.41842e-05	1.11517e-05	1.20997e-05	1.59685e-05	1.26042e-05	1.3284e-05	1.1364e-05	1.2252e-05	1.20295e-05
1-(sn-Glycero-3-phospho)-1D-myo-inositol	Others	Saccharides and Alcohols	-	3	0.000127106	0.000107856	0.000202542	0.000117663	0.000175596	0.000208518	0.000318879	0.000554525	0.00042766	0.000274286	0.000212354	0.000337282	0.000272778	0.000254198	0.000327904
p-Dimeric galloyl methyl ester	Phenolic acids	Phenolic acids	-	3	1.02637e-05	1.91123e-05	6.63243e-06	1.62655e-05	2.40256e-05	3.40268e-05	1.73704e-05	6.02869e-06	2.69385e-06	1.11867e-05	4.27575e-05	1.73138e-05	8.92445e-05	8.13892e-05	0.000103548
5-O-p-Coumaroylquinic acid*	Phenolic acids	Phenolic acids	1899-30-5	3	2.24598e-05	1.78296e-05	1.43108e-05	1.41786e-05	3.76291e-05	1.36206e-05	3.70462e-05	4.72637e-05	2.56511e-05	0.000131076	0.000140893	0.000128706	1.90915e-05	2.25034e-05	2.29674e-05
3-O-p-Coumaroylquinic acid*	Phenolic acids	Phenolic acids	87099-71-6	3	1.99859e-05	3.12573e-05	2.58215e-05	2.13151e-05	3.97069e-05	2.09623e-05	5.33626e-05	4.79133e-05	5.10067e-05	0.000177918	0.00017159	0.000172508	3.28932e-05	2.40591e-05	3.23643e-05
D-Fructose-1,6-biphosphate	Others	Saccharides and Alcohols	488-69-7	3	5.20628e-05	5.46266e-05	6.22076e-05	3.10919e-05	5.62772e-05	5.90155e-05	6.59257e-05	8.78092e-05	9.13495e-05	6.66983e-05	6.02093e-05	6.83056e-05	4.55052e-05	3.93608e-05	4.49302e-05
D-Glucose 1,6-bisphosphate	Others	Saccharides and Alcohols	10139-18-1	2	0.000189885	0.000178958	0.000176893	0.000189896	0.000176225	0.000195913	0.000246883	0.000264268	0.000294082	0.000271391	0.000282256	0.000260778	0.000237369	0.000205566	0.00023578
1-O-Caffeoyl-β-D-glucose*	Phenolic acids	Phenolic acids	14364-08-0	2	0.00610295	0.00601486	0.00647021	0.00768928	0.00626428	0.00689424	0.00640438	0.00674443	0.00698395	0.00507861	0.00426504	0.00514724	0.00757416	0.00695349	0.00655703
Vanillic Acid-4-O-Glucuronide	Phenolic acids	Phenolic acids	-	2	0.00501447	0.0052112	0.004749	0.00382471	0.00405419	0.00374892	0.00424528	0.00467228	0.00395172	0.00517245	0.00508096	0.00443608	0.00565205	0.00525579	0.00515684
6-O-Caffeoyl-D-glucose*	Phenolic acids	Phenolic acids	-	2	0.00659052	0.00664407	0.006274	0.00699093	0.00654856	0.00830922	0.00719112	0.00592951	0.00730064	0.00462743	0.00471527	0.00389773	0.00759181	0.00788293	0.00637549
Galactinol	Others	Saccharides and Alcohols	3687-64-7	3	0.0114256	0.0111806	0.0101243	0.00782545	0.00977265	0.00907227	0.00841501	0.010175	0.0139386	0.0108609	0.0110103	0.0107158	0.010607	0.0102143	0.009708
Melibiose	Others	Saccharides and Alcohols	585-99-9	2	0.00109171	0.00103189	0.00127374	0.00092921	0.0010457	0.000960945	0.000966505	0.00160804	0.00159825	0.000987169	0.00113778	0.00137555	0.00159844	0.000948165	0.00112175
Lactobiose	Others	Saccharides and Alcohols	63-42-3	1	0.00302864	0.00360697	0.00300303	0.00248456	0.00187663	0.00200308	0.00211643	0.00219448	0.00201827	0.00236889	0.00308683	0.00224007	0.00231253	0.0017346	0.00258067
D-Sucrose	Others	Saccharides and Alcohols	57-50-1	1	0.00430331	0.00296276	0.0030465	0.00325405	0.00416882	0.00234993	0.00305784	0.00330869	0.00294867	0.00404425	0.00298752	0.00275884	0.00358262	0.00398238	0.00235955
Isomaltulose	Others	Saccharides and Alcohols	13718-94-0	1	0.00327003	0.00215826	0.00276426	0.0019924	0.00294336	0.00155447	0.00252058	0.00123128	0.00298573	0.00223533	0.00291115	0.00433719	0.00190732	0.00157587	0.00182725
D-Cellobiose	Others	Saccharides and Alcohols	528-50-7	3	4.2596e-05	3.25611e-05	2.68305e-05	2.77988e-05	3.87405e-05	3.56664e-05	2.61808e-05	3.43328e-05	3.85172e-05	4.55546e-05	4.03703e-05	5.22453e-05	4.3174e-05	5.01577e-05	3.10392e-05
D-Maltose	Others	Saccharides and Alcohols	69-79-4	1	0.00203397	0.00250785	0.00206973	0.00173861	0.00162304	0.00118528	0.00166582	0.00319217	0.00248014	0.00259797	0.00193925	0.00182306	0.0023687	0.00249586	0.00161314
D-Trehalose	Others	Saccharides and Alcohols	99-20-7	2	0.00220618	0.00121556	0.00144448	0.00078292	0.00111801	0.000973398	0.00133733	0.00097515	0.00127211	0.0014716	0.00148767	0.00111473	0.00111218	0.000898523	0.00132092
Coniferin	Phenolic acids	Phenolic acids	531-29-3	2	0.00119618	0.00132446	0.00113363	0.00114408	0.000879411	0.000998731	0.00111941	0.000931778	0.0011592	0.00114405	0.00114741	0.00105579	0.00144759	0.0011959	0.00139249
Dihydrocaffeoylglucose	Phenolic acids	Phenolic acids	-	3	0.00188015	0.00198923	0.00206652	0.00143641	0.00180534	0.00179931	0.00316076	0.00346394	0.00338692	0.00294432	0.00260959	0.00271233	0.00314449	0.00304761	0.0029483
4-O-Glucosyl-2-hydroxy-6-methoxyacetophenone	Phenolic acids	Phenolic acids	-	3	7.02575e-06	3.83077e-06	5.75139e-06	5.66614e-06	8.48149e-06	8.45939e-06	6.11908e-06	5.79742e-06	5.7342e-06	1.15013e-05	7.00322e-06	9.17373e-06	6.38695e-06	6.26567e-06	9.98527e-06
Syringaldehyde-4-O-glucoside	Phenolic acids	Phenolic acids	-	2	7.05189e-05	8.47871e-05	7.96687e-05	4.87304e-05	4.78231e-05	6.53713e-05	0.000293238	0.000268024	0.000313676	0.000256606	0.000233591	0.000256517	0.0002542	0.000265179	0.000180658
Maltitol	Others	Saccharides and Alcohols	585-88-6	3	6.78189e-05	4.72468e-05	8.24458e-05	2.9308e-05	2.90091e-05	4.56549e-05	2.96715e-05	4.41334e-05	4.07926e-05	3.9658e-05	5.54738e-05	2.36568e-05	0.000100709	4.06904e-05	4.85412e-05
Guanosine 3',5'-cyclic monophosphate	Nucleotides and derivatives	Nucleotides and derivatives	7665-99-8	2	0.000157493	0.00018666	0.000171402	0.000579026	0.00050528	0.000514791	0.000188067	0.000170045	0.000160976	0.000778287	0.000865824	0.000825097	0.000692305	0.000786918	0.000860533
4-Pyridoxic acid-O-glucoside	Others	Vitamin	-	3	3.64457e-05	4.11567e-05	5.65838e-05	4.36371e-05	3.68482e-05	3.78298e-05	3.80048e-05	3.21478e-05	3.87593e-05	4.47529e-05	4.97597e-05	2.96457e-05	4.52478e-05	2.94474e-05	2.39393e-05
Adenosine 5'-monophosphate	Nucleotides and derivatives	Nucleotides and derivatives	61-19-8	3	0.000215113	0.000195438	0.000220837	0.000247381	0.000241171	0.000281917	0.000429873	0.000381065	0.000329836	0.000643774	0.000649936	0.000547949	0.000501518	0.000426252	0.000354872
Inosine 5'-monophosphate	Nucleotides and derivatives	Nucleotides and derivatives	131-99-7	3	1.39956e-05	1.55664e-05	1.29955e-05	2.08941e-05	1.92727e-05	2.00002e-05	2.85423e-05	2.29024e-05	2.85931e-05	4.7818e-05	3.30921e-05	4.38183e-05	2.74342e-05	1.99789e-05	2.11362e-05
1-α-Linolenoyl-glycerol*	Lipids	Glycerol ester	-	1	0.000487485	0.000426153	0.000499336	0.000950885	0.000881445	0.000903137	0.000480018	0.00048056	0.000360555	0.000720766	0.000721484	0.000813896	0.00044035	0.000541362	0.000645429
2-α-Linolenoyl-glycerol*	Lipids	Glycerol ester	55268-58-1	1	0.00110883	0.00101978	0.0011076	0.00157496	0.00135654	0.00134619	0.00133067	0.00114529	0.00119752	0.000686845	0.000592784	0.000709512	0.000695165	0.000845053	0.000911376
Neochlorogenic acid (5-O-Caffeoylquinic acid)	Phenolic acids	Phenolic acids	906-33-2	3	4.00815e-05	5.08174e-05	4.52935e-05	3.41483e-05	6.56318e-05	4.69869e-05	3.64502e-05	3.56435e-05	4.61032e-05	5.00714e-05	3.98036e-05	2.62032e-05	2.89062e-05	4.27174e-05	2.87376e-05
Cryptochlorogenic acid (4-O-Caffeoylquinic acid)	Phenolic acids	Phenolic acids	905-99-7	3	2.96578e-05	2.8837e-05	3.21899e-05	2.84035e-05	5.1729e-05	3.65479e-05	1.92569e-05	3.31409e-05	3.16117e-05	2.84401e-05	2.47857e-05	2.20417e-05	3.46396e-05	4.57611e-05	2.44133e-05
Chlorogenic acid (3-O-Caffeoylquinic acid)	Phenolic acids	Phenolic acids	327-97-9	3	3.67574e-05	6.05738e-05	3.95169e-05	3.48123e-05	8.01256e-05	4.13978e-05	4.80345e-05	4.7414e-05	8.03783e-05	4.91409e-05	3.51287e-05	3.71734e-05	2.49174e-05	5.41781e-05	2.4296e-05
2-Linoleoylglycerol*	Lipids	Glycerol ester	3443-82-1	1	0.000544676	0.000562478	0.000575774	0.000710962	0.000606216	0.000725928	0.000637974	0.00058873	0.000610811	0.000465097	0.000451064	0.000446872	0.000436164	0.00050769	0.000540446
1-Linoleoylglycerol*	Lipids	Glycerol ester	2277-28-3	1	0.000213408	0.000239134	0.000233557	0.000373108	0.000342106	0.00031148	0.00024851	0.000236032	0.000244814	0.000454508	0.000411004	0.000447827	0.000254054	0.000290676	0.000289605
AICAR phosphate (Acadesine phosphate)	Nucleotides and derivatives	Nucleotides and derivatives	681006-28-0	3	8.26894e-06	1.37156e-05	7.81546e-06	1.0264e-05	1.58243e-05	1.28814e-05	8.49277e-06	1.51207e-05	1.23019e-05	1.4581e-05	1.84471e-05	1.61616e-05	1.11583e-05	1.3788e-05	1.10879e-05
1-O-Feruloyl-β-D-glucose	Phenolic acids	Phenolic acids	7196-71-6	2	0.000117966	8.10912e-05	9.30236e-05	7.92726e-05	0.000124852	0.000109152	0.000121043	9.54044e-05	0.000116931	0.000294259	0.000281709	0.000340605	0.000104585	8.64012e-05	0.00011632
Ferulic acid-4-O-glucoside	Phenolic acids	Phenolic acids	117405-51-3	2	0.000125506	0.000188722	0.000157209	0.000238012	0.000206897	0.000183399	0.000220249	0.000240943	0.000278194	0.000854386	0.000730576	0.000677562	0.00018172	0.000189902	0.00022689
6-O-Feruloyl-D-glucose	Phenolic acids	Phenolic acids	137887-25-3	2	7.18279e-05	6.87378e-05	5.09872e-05	2.82529e-05	5.25741e-05	3.79531e-05	2.52941e-05	2.18717e-05	2.65013e-05	3.27249e-05	2.81298e-05	3.26828e-05	3.24234e-05	2.24239e-05	1.72434e-05
1-Oleoyl-Sn-Glycerol	Lipids	Glycerol ester	129784-87-8	2	0.000213813	0.000253411	0.000195083	0.000468415	0.000505395	0.000589587	0.000293323	0.000259343	0.000366556	0.000543724	0.000550137	0.000510446	0.00024363	0.000210477	0.000306528
Dehydrodiconiferyl alcohol	Phenolic acids	Phenolic acids	97465-82-2	3	6.75936e-09	6.3358e-09	6.27972e-09	1.96467e-05	2.4288e-05	2.26099e-05	5.88097e-09	6.14719e-09	5.98795e-09	5.0212e-09	4.87087e-09	4.80049e-09	5.47662e-09	5.38288e-09	5.25356e-09
Rosmarinic acid	Phenolic acids	Phenolic acids	537-15-5	3	2.80213e-05	1.61352e-05	1.49429e-05	2.37568e-05	1.57112e-05	2.87282e-05	2.27842e-05	2.34037e-05	2.53051e-05	6.06171e-06	4.89657e-06	3.75014e-06	2.73831e-05	2.74318e-05	2.12366e-05
Glucosyringic Acid	Phenolic acids	Phenolic acids	-	3	2.70577e-05	3.79465e-05	3.09925e-05	3.70478e-05	4.59956e-05	4.32352e-05	4.56631e-05	4.99658e-05	4.72143e-05	6.24917e-06	5.63397e-06	7.9368e-06	3.03417e-05	4.06031e-05	3.83568e-05
Guanosine 5'-monophosphate	Nucleotides and derivatives	Nucleotides and derivatives	85-32-5	3	5.4361e-06	4.29694e-06	5.90964e-06	1.16607e-05	1.02365e-05	8.33669e-06	1.31021e-05	2.29236e-05	2.01195e-05	3.00977e-05	2.79436e-05	3.42467e-05	4.45413e-05	3.46299e-05	3.61159e-05
Sinapaldehyde-4-O-Glucoside	Phenolic acids	Phenolic acids	154461-65-1	3	3.53236e-05	3.85681e-05	3.41742e-05	2.31678e-05	2.31398e-05	2.85518e-05	2.15936e-05	2.52294e-05	2.80635e-05	4.81087e-06	5.52032e-06	7.51009e-06	3.20126e-05	2.51644e-05	2.70961e-05
Trihydroxycinnamoylquinic acid	Phenolic acids	Phenolic acids	-	3	4.05576e-05	3.40852e-05	3.17607e-05	1.04739e-05	9.26305e-06	1.19187e-05	2.86965e-05	3.19613e-05	2.11747e-05	3.25396e-05	2.80908e-05	2.85869e-05	1.61043e-05	1.1767e-05	1.2591e-05
Syringin	Phenolic acids	Phenolic acids	118-34-3	2	0.000114068	0.000104858	8.42669e-05	9.74996e-05	9.25924e-05	0.000110647	0.00015348	0.000141905	0.000138076	3.95944e-05	4.71722e-05	4.05929e-05	0.000156795	0.000123639	0.000158704
Feruloyl syringic acid	Phenolic acids	Phenolic acids	-	3	3.68798e-06	3.40092e-06	4.05e-06	4.7463e-06	4.85665e-06	4.83555e-06	4.11511e-06	3.58457e-06	3.35086e-06	1.49643e-06	1.48599e-06	1.40697e-06	2.41087e-06	3.49499e-06	1.92882e-06
Riboflavin (Vitamin B2)	Others	Vitamin	83-88-5	2	0.000100061	0.000102084	0.000102325	0.000122654	0.000111687	0.000105269	9.17693e-05	8.88816e-05	9.86482e-05	0.00012057	0.000139144	0.000135918	9.3072e-05	0.00011575	0.000123967
Succinyladenosine	Nucleotides and derivatives	Nucleotides and derivatives	4542-23-8	2	0.000270847	0.000308258	0.000361991	0.000431062	0.000363088	0.00040407	0.000266473	0.000249474	0.000269285	0.000215343	0.000209182	0.000204394	0.000285125	0.00023202	0.000271317
S-(5'-Adenosy)-L-homocysteine	Amino acids and derivatives	Amino acids and derivatives	979-92-0	3	8.83898e-06	5.53066e-06	2.03233e-06	6.92785e-06	6.42275e-06	6.83991e-06	7.68316e-06	6.54075e-06	6.60358e-06	4.82175e-06	5.81581e-06	6.72228e-06	8.71816e-06	8.85305e-06	6.0667e-06
4-O-Glucosyl-sinapate	Phenolic acids	Phenolic acids	-	2	0.000232146	0.000284351	0.000303694	0.000260517	0.000264167	0.000261052	0.000231998	0.000253804	0.000343143	0.000131516	0.000224006	0.000140292	0.000176998	0.000366514	0.00021647
1-O-Sinapoyl-D-glucose	Phenolic acids	Phenolic acids	-	2	0.00443023	0.00375178	0.00422625	0.00326979	0.00337303	0.00285805	0.00347199	0.00355677	0.00342697	0.00189266	0.00176342	0.00161142	0.00559083	0.00350007	0.00395266
5'-Glucosyloxyjasmanic acid	Phenolic acids	Phenolic acids	-	3	0.000661095	0.000666695	0.000595806	0.000636317	0.000591074	0.000620201	0.000542898	0.000635463	0.000576394	0.000276484	0.000297935	0.000269334	0.000751087	0.000700612	0.000702168
Diisooctyl Phthalate	Phenolic acids	Phenolic acids	27554-26-3	1	0.000823214	0.000713974	0.000592841	0.000494256	0.000965129	0.000772138	0.000677226	0.000436328	0.00046903	0.000677639	0.000697779	0.000559097	0.00101086	0.000722024	0.00094103
Bis(2-ethylhexyl)phthalate	Phenolic acids	Phenolic acids	117-81-7	1	0.00229473	0.00175115	0.00186026	0.00157021	0.00250715	0.00239577	0.00245687	0.00151433	0.00145401	0.00202449	0.00224157	0.00230013	0.00251127	0.00209107	0.00190477
4-O-Sinapoylquinic acid	Phenolic acids	Phenolic acids	-	3	6.36401e-06	6.45344e-06	6.9169e-06	4.81589e-06	5.50789e-06	4.76553e-06	6.02329e-06	5.5934e-06	3.83415e-06	3.58709e-06	3.36734e-06	3.91554e-06	7.69525e-06	5.21458e-06	7.48399e-06
Ribosyladenosine	Nucleotides and derivatives	Nucleotides and derivatives	-	3	2.20746e-05	2.19043e-05	2.57734e-05	3.07821e-05	2.06249e-05	2.76484e-05	1.75482e-05	2.51803e-05	1.8538e-05	2.04441e-05	2.44122e-05	1.54277e-05	1.80966e-05	2.42768e-05	2.57827e-05
Sinapoylglucuronic acid	Phenolic acids	Phenolic acids	-	2	3.69474e-05	3.4371e-05	3.01901e-05	8.3033e-06	8.28705e-06	6.18369e-06	2.09036e-05	2.13157e-05	2.84468e-05	1.45275e-06	1.42814e-06	2.2717e-06	2.68001e-05	2.71776e-05	2.56169e-05
1-O-p-Hydroxycinnamoyl-3-O-caffeoylglycerol	Phenolic acids	Phenolic acids	-	3	5.47065e-05	4.581e-05	6.14973e-05	4.44972e-05	6.04093e-05	3.20368e-05	5.36194e-05	6.83363e-05	5.44551e-05	2.86817e-05	3.57246e-05	3.24865e-05	3.25116e-05	2.82775e-05	3.09563e-05
Benzyl β-primeveroside	Phenolic acids	Phenolic acids	130622-31-0	3	2.2188e-05	1.49652e-05	1.12267e-05	5.02096e-06	1.1271e-05	1.08846e-05	1.44809e-05	2.04469e-05	1.24503e-05	2.83782e-06	3.85177e-06	4.57529e-06	1.36921e-05	1.12652e-05	1.52511e-05
Benzyl-(2''-O-xylosyl)glucoside	Phenolic acids	Phenolic acids	-	3	1.45341e-05	1.56987e-05	2.08724e-05	8.36076e-06	1.22813e-05	8.06566e-06	1.02754e-05	2.05132e-05	1.55514e-05	1.6941e-06	2.75989e-06	5.14959e-06	1.91499e-05	1.42162e-05	1.65621e-05
Uridine 5'-diphosphate	Nucleotides and derivatives	Nucleotides and derivatives	27821-45-0	3	4.45772e-05	5.161e-05	4.71761e-05	3.23118e-05	3.76774e-05	4.09583e-05	8.9345e-05	9.91132e-05	0.000101063	0.000146976	0.000150185	0.00016271	0.00017743	0.000157623	0.000150666
Salireposide	Phenolic acids	Phenolic acids	16955-55-8	3	3.4342e-06	3.00296e-06	4.47179e-07	2.72367e-06	2.91661e-06	1.11453e-06	2.88213e-06	2.60887e-06	1.37823e-06	9.30262e-06	5.38426e-06	7.96027e-06	2.63389e-06	4.68646e-06	3.39345e-06
1,3-O-Dicaffeoylglycerol	Lipids	Glycerol ester	-	3	0.000102983	8.2464e-05	8.66253e-05	0.000105501	0.000135286	0.000142329	0.000123487	0.00016609	0.000149459	7.2177e-05	5.13308e-05	6.79215e-05	7.63744e-05	7.89908e-05	5.62277e-05
2-Hydroxyphenol-1-O-glucosyl(6→1)rhamnoside	Phenolic acids	Phenolic acids	-	3	9.24079e-06	9.64731e-06	7.14493e-06	2.92536e-06	7.04863e-06	1.06331e-05	5.81935e-06	8.70306e-06	1.19293e-05	1.50128e-05	1.9438e-05	1.73511e-05	6.18797e-06	7.94992e-06	8.71216e-06
Sucrose-6-phosphate	Others	Saccharides and Alcohols	-	3	0.000123208	0.00014861	0.000146094	0.000196948	0.000234296	0.000232062	0.000227482	0.000162539	0.000171235	0.000111002	0.000116008	0.000166353	0.00015696	0.000157527	0.000130031
Trehalose 6-phosphate	Others	Saccharides and Alcohols	4484-88-2	2	0.00011358	9.99367e-05	0.000114417	0.000123803	0.000119248	0.000130572	0.000111046	0.000125983	0.000140797	0.000156807	0.000164116	0.000152762	0.000134153	0.000142784	0.000130347
Grandidentatin	Phenolic acids	Phenolic acids	15732-48-6	3	7.32241e-06	9.57832e-06	9.92684e-06	1.66484e-05	1.47981e-05	1.65348e-05	7.1408e-06	6.44602e-06	6.958e-06	1.83441e-05	1.78956e-05	1.84381e-05	9.68752e-06	1.02807e-05	9.03146e-06
LysoPE 14:0	Lipids	LPE	-	1	0.000184283	0.000181542	0.000184582	0.000200933	0.000179542	0.000190461	0.000162635	0.000171677	0.000191262	0.000279056	0.000272108	0.000258565	0.000206049	0.000238187	0.000224987
LysoPE 14:0(2n isomer)	Lipids	LPE	-	1	4.03766e-06	3.41408e-06	4.13673e-06	6.00719e-06	5.62703e-06	4.86375e-06	4.10368e-06	3.64624e-06	4.06096e-06	9.91632e-06	8.42876e-06	9.26921e-06	5.2194e-06	7.0426e-06	6.30311e-06
Adenosine 5'-diphosphate	Nucleotides and derivatives	Nucleotides and derivatives	58-64-0	3	0.000152912	0.000144513	0.00014435	0.000124178	0.000123315	0.000129229	0.000232873	0.000168747	0.000169951	0.000248923	0.000222577	0.000190211	0.00023443	0.000174621	0.000197563
6-O-Caffeoylarbutin	Phenolic acids	Phenolic acids	136172-60-6	2	6.1088e-05	0.000113179	8.72044e-05	9.27086e-05	9.40411e-05	6.18247e-05	9.6938e-05	9.03501e-05	9.39576e-05	3.9195e-05	3.6755e-05	2.50143e-05	8.39139e-05	7.28483e-05	9.18556e-05
LysoPE 15:1	Lipids	LPE	-	2	0.000203945	0.000193559	0.000200825	0.000244033	0.000220139	0.000217565	0.000146266	0.000145122	0.00017228	0.000216436	0.000202071	0.000199178	0.000256725	0.000262685	0.000289139
LysoPE 15:1(2n isomer)	Lipids	LPE	-	2	1.90268e-05	1.99282e-05	1.68471e-05	2.42265e-05	2.06547e-05	2.23901e-05	1.90406e-05	1.71432e-05	1.93617e-05	3.96792e-05	4.09624e-05	3.63781e-05	2.67307e-05	3.22596e-05	2.90954e-05
LysoPE 15:0	Lipids	LPE	-	1	0.00108818	0.00120908	0.00111263	0.00159145	0.00143902	0.00143836	0.000824577	0.000936969	0.000997792	0.00120275	0.00110314	0.00115094	0.00120802	0.00137144	0.00144753
LysoPC 12:0	Lipids	LPC	20559-18-6	3	4.20267e-06	3.83689e-06	3.75897e-06	2.24669e-06	2.47239e-06	2.75104e-06	2.67473e-06	2.62062e-06	3.49597e-06	4.14238e-06	4.99421e-06	4.70645e-06	3.25347e-06	3.29971e-06	3.77334e-06
LysoPE 15:0(2n isomer)	Lipids	LPE	-	1	3.48655e-05	4.20472e-05	4.22925e-05	5.5514e-05	5.02249e-05	5.15432e-05	3.04438e-05	3.188e-05	3.58133e-05	5.49448e-05	5.23889e-05	4.97917e-05	5.29607e-05	6.12452e-05	6.40234e-05
Bis(p-Coumaroyl)tartaric acid	Phenolic acids	Phenolic acids	-	2	1.17793e-05	2.34382e-05	1.76425e-05	1.10711e-05	1.67685e-05	1.1973e-05	6.25657e-06	7.77415e-06	4.28272e-06	9.93641e-07	4.15095e-06	1.19745e-06	6.68147e-06	6.0701e-06	6.09063e-06
Menatetrenone (Vitamin K2)	Others	Vitamin	11032-49-8	3	2.98118e-05	2.45794e-05	2.0744e-05	1.92832e-05	1.82923e-05	1.73986e-05	1.95908e-05	2.64753e-05	2.78972e-05	2.07655e-05	1.69198e-05	1.64401e-05	2.41008e-05	1.81553e-05	1.94516e-05
L-Glutaminyl-L-valyl-L-valyl-L-cysteine	Amino acids and derivatives	Amino acids and derivatives	-	3	4.02144e-06	5.6835e-06	3.70204e-06	6.8354e-06	4.61094e-06	5.49659e-06	8.05301e-06	5.81408e-06	6.00658e-06	7.39902e-06	9.05873e-06	6.76175e-06	6.79465e-06	4.19799e-06	4.56896e-06
Phylloquinone (Vitamin K1)	Others	Vitamin	84-80-0	3	1.44275e-05	1.39873e-05	1.39773e-05	1.7403e-05	1.22361e-05	1.43275e-05	1.45547e-05	1.26516e-05	1.44177e-05	1.03961e-05	9.74227e-06	1.06384e-05	1.23206e-05	1.05217e-05	1.14061e-05
LysoPE 16:1	Lipids	LPE	-	1	0.00229525	0.00236649	0.00228456	0.00229179	0.00267483	0.00248013	0.0018972	0.00202973	0.00203118	0.00221865	0.00225045	0.00222625	0.0027809	0.00296968	0.00313947
LysoPE 16:1(2n isomer)	Lipids	LPE	-	1	0.00220325	0.00234587	0.00218499	0.00272229	0.00262146	0.00275733	0.00195118	0.00196492	0.00206265	0.00237057	0.00233726	0.00221494	0.00277391	0.00303804	0.0032073
Maleoyl-caffeoylquinic acid	Phenolic acids	Phenolic acids	-	3	3.55309e-05	2.91236e-05	3.04978e-05	2.40054e-05	3.55259e-05	3.22742e-05	3.04477e-05	3.6377e-05	3.32471e-05	2.66816e-05	2.35793e-05	2.45625e-05	3.21137e-05	2.96298e-05	2.95659e-05
LysoPE 16:0	Lipids	LPE	53862-35-4	1	0.000762455	0.000791412	0.000788524	0.000936268	0.000862255	0.000897154	0.000686244	0.000761227	0.000807442	0.000777003	0.000765267	0.000769411	0.000879605	0.000953966	0.000938461
LysoPE 16:0(2n isomer)	Lipids	LPE	-	1	3.67153e-05	4.33883e-05	4.23881e-05	6.68861e-05	6.3005e-05	6.00191e-05	4.15543e-05	4.6539e-05	4.45477e-05	7.21435e-05	6.67688e-05	6.89403e-05	6.25003e-05	7.33926e-05	8.35842e-05
Flavin Single Nucleotide(FMN)	Nucleotides and derivatives	Nucleotides and derivatives	6184-17-4	3	2.31395e-05	1.71531e-05	1.9809e-05	2.91224e-05	2.8708e-05	2.96048e-05	2.68473e-05	2.88262e-05	2.36298e-05	3.61131e-05	3.48462e-05	3.61114e-05	2.90705e-05	2.21631e-05	2.6604e-05
L-Aspartic acid-O-diglucoside	Amino acids and derivatives	Amino acids and derivatives	-	3	0.0186318	0.0186174	0.0161542	0.0150937	0.0153211	0.0144783	0.0251333	0.0247302	0.0247655	0.0095096	0.00860628	0.00899344	0.0196452	0.0193533	0.0188428
Caffeoyl-p-coumaroyltartaric acid	Phenolic acids	Phenolic acids	-	3	2.55789e-05	2.19543e-05	2.39871e-05	3.18608e-05	2.4682e-05	1.84388e-05	2.30501e-05	2.70907e-05	1.81442e-05	1.94365e-05	6.77159e-06	1.45476e-05	3.49694e-05	2.57003e-05	2.48499e-05
Anthranilate-1-O-Sophoroside	Phenolic acids	Phenolic acids	-	3	0.00490249	0.00438923	0.0036017	0.00308464	0.00292303	0.00389634	0.00560045	0.00559982	0.00537685	0.00284122	0.00300933	0.00316155	0.00434515	0.00401258	0.00378449
Vnilloylcaffeoyltartaric acid	Phenolic acids	Phenolic acids	-	2	2.0562e-05	2.43682e-05	2.36522e-05	4.46628e-05	3.80282e-05	4.60151e-05	2.13695e-05	3.17612e-05	2.34981e-05	1.02756e-05	6.79378e-06	8.41685e-06	3.04074e-05	2.50693e-05	2.56707e-05
LysoPE 17:1(2n isomer)	Lipids	LPE	-	1	0.000342729	0.000364851	0.000379197	0.00052239	0.00051368	0.000532262	0.000246204	0.000318008	0.000369177	0.000417904	0.000406079	0.00040403	0.000448942	0.000523503	0.00053626
LysoPE 17:1	Lipids	LPE	-	1	0.000119738	0.000126456	0.000109218	8.62561e-05	7.20368e-05	7.62737e-05	0.000114653	0.000110014	0.000111249	7.51172e-05	7.46325e-05	7.98908e-05	0.000120041	0.000119727	0.000124959
LysoPC 14:0	Lipids	LPC	20559-16-4	1	0.000432261	0.000453988	0.000434375	0.000337622	0.00030524	0.000316644	0.000371089	0.000377725	0.00041233	0.000542033	0.000555387	0.000522832	0.000405738	0.00047852	0.000442443
LysoPE 17:0	Lipids	LPE	-	2	0.00010806	0.000121049	0.000127688	0.000167802	0.000156019	0.000160996	0.000105054	0.00011946	0.000128681	0.000143869	0.000148594	0.000156149	0.000188213	0.000238593	0.000241775
LysoPE 18:4	Lipids	LPE	-	3	3.63849e-06	4.16262e-06	4.60799e-06	3.79735e-06	3.04483e-06	3.41947e-06	3.44429e-06	3.24524e-06	3.23802e-06	3.87709e-06	3.86552e-06	3.42067e-06	3.94742e-06	3.94075e-06	3.14402e-06
Chicoric Acid	Phenolic acids	Phenolic acids	70831-56-0	3	0.000778528	0.000693974	0.000727122	0.00070915	0.000802463	0.000732581	0.000842155	0.000880346	0.000888346	0.000645281	0.000580228	0.000549016	0.000558	0.000655635	0.000550375
LysoPE 18:3(2n isomer)	Lipids	LPE	-	1	0.00229014	0.00200683	0.0020827	0.00249049	0.00250785	0.00260216	0.00169372	0.00161377	0.00198993	0.00179502	0.0016253	0.00179154	0.00223933	0.00257906	0.00261073
LysoPE 18:3	Lipids	LPE	-	1	0.00208151	0.00220556	0.0020347	0.00235376	0.00247595	0.00240779	0.00165216	0.00165564	0.00205008	0.00236555	0.00225527	0.00147455	0.00219113	0.0026982	0.0025513
LysoPE 18:2(2n isomer)	Lipids	LPE	-	1	0.000770867	0.000797607	0.000772266	0.000651246	0.000639035	0.00063418	0.000624918	0.000617492	0.000672846	0.000768746	0.000725055	0.000693457	0.000788207	0.000804861	0.000791828
LysoPE 18:2	Lipids	LPE	-	1	0.000101541	8.98135e-05	8.50414e-05	9.5001e-05	9.01524e-05	9.94152e-05	7.81516e-05	7.66692e-05	8.71646e-05	9.19996e-05	8.2047e-05	7.90267e-05	0.000101543	0.00012776	0.000113635
3,4-Digalloylshikimic acid	Phenolic acids	Phenolic acids	-	3	6.75936e-09	6.3358e-09	6.27972e-09	9.19215e-06	7.3638e-05	3.34975e-06	4.10786e-05	1.37479e-05	1.18462e-06	1.33006e-06	1.33077e-05	5.17962e-06	5.947e-06	3.81784e-05	9.96425e-06
LysoPC 15:1	Lipids	LPC	-	2	0.00102765	0.000971419	0.000965263	0.000881425	0.000836775	0.00084075	0.000743812	0.000733497	0.000817622	0.000846463	0.000811324	0.000839232	0.00102401	0.00118531	0.00114773
LysoPE 18:1	Lipids	LPE	89576-29-4	3	0.0132896	0.0128532	0.0122238	0.0177722	0.017031	0.01726	0.0120795	0.0117855	0.0136106	0.0151741	0.0154558	0.0150143	0.0151909	0.0168036	0.017241
LysoPE 18:1(2n isomer)	Lipids	LPE	-	3	0.00806091	0.00778107	0.00748822	0.0112991	0.0102289	0.0108157	0.00758841	0.00786772	0.00873908	0.0105819	0.00980938	0.0100496	0.00982992	0.0105756	0.0112321
LysoPE 18:0	Lipids	LPE	69747-55-3	3	0.000412508	0.00039912	0.000409319	0.00051833	0.000498189	0.000499237	0.000359647	0.000415407	0.00041245	0.000440784	0.000376253	0.000396398	0.000512617	0.000542977	0.000578073
LysoPE 18:0(2n isomer)	Lipids	LPE	-	3	0.000144605	0.000138606	0.000147741	0.000231697	0.000209934	0.000199172	0.000144195	0.000139548	0.000168621	0.000196173	0.000171124	0.000165409	0.000184665	0.000210865	0.000200307
LysoPC 15:0(2n isomer)	Lipids	LPC	-	1	0.000150613	0.000176058	0.000166622	0.000145934	0.000137522	0.000140967	0.000103897	0.000120908	0.000119606	0.000134412	0.000128445	0.000128205	0.000163404	0.000204705	0.000205169
LysoPC 15:0	Lipids	LPC	108273-89-8	1	0.00169217	0.0018314	0.00172867	0.00169951	0.00153694	0.00171703	0.00109981	0.00126782	0.00135767	0.00154413	0.00150347	0.00156112	0.00156528	0.00174776	0.00183916
5-O-p-Coumaroylshikimic acid O-glucoside	Phenolic acids	Phenolic acids	-	3	2.70239e-05	3.51517e-05	3.23657e-05	2.30466e-05	2.74257e-05	2.26642e-05	3.69364e-05	2.84909e-05	2.75366e-05	1.03197e-05	9.70872e-06	1.08214e-05	3.11644e-05	1.58657e-05	2.88339e-05
3-O-p-Coumaroylshikimic acid-O-glucoside	Phenolic acids	Phenolic acids	-	3	6.75936e-09	6.3358e-09	6.27972e-09	5.62173e-09	5.71872e-09	5.4939e-09	5.88097e-09	6.14719e-09	5.98795e-09	3.18679e-05	2.65008e-05	2.03258e-05	5.47662e-09	5.38288e-09	5.25356e-09
LysoPG 16:1	Lipids	Glycerol ester	-	3	1.76727e-06	2.14932e-06	1.27688e-06	5.58175e-06	6.83704e-06	6.33142e-06	2.23229e-06	3.01267e-06	2.88393e-06	7.09273e-06	5.35541e-06	6.2977e-06	6.24273e-06	5.71907e-06	6.11573e-06
Solatriose	Others	Saccharides and Alcohols	528-40-5	3	0.000345936	0.000608807	0.000511644	0.000690473	0.000732567	0.000790634	0.000655075	0.000609672	0.000738913	0.00072495	0.000934178	0.00085438	0.00082131	0.000636855	0.000822299
LysoPC 16:2	Lipids	LPC	-	1	0.000151139	0.000156832	0.00015116	7.87917e-05	7.27103e-05	8.77804e-05	0.000128787	0.000127527	0.000143431	0.000237933	0.000225348	0.00022869	0.000144376	0.000157407	0.000138817
LysoPC 16:2(2n isomer)	Lipids	LPC	-	1	0.000134639	0.000160514	0.000155339	7.64805e-05	7.9433e-05	7.65667e-05	0.000127957	0.000138155	0.000144975	0.000246446	0.000219638	0.000218828	0.000133842	0.000149758	0.000152061
LysoPC 16:1	Lipids	LPC	76790-27-7	1	0.00546599	0.00580317	0.00534572	0.00485786	0.00480258	0.00475076	0.00404062	0.00427694	0.00427633	0.0048675	0.00468999	0.0045922	0.0051221	0.00566327	0.00604977
LysoPC 16:1(2n isomer)	Lipids	LPC	-	1	0.00534845	0.00567885	0.00514288	0.00469083	0.00455203	0.00460035	0.00405833	0.00403147	0.00416289	0.00429642	0.00413796	0.00439869	0.00514193	0.00563343	0.0056073
1-O-Caffeoyl-4-O-galloyl-β-D-glucose	Phenolic acids	Phenolic acids	-	3	6.75936e-09	6.3358e-09	6.27972e-09	1.70076e-05	0.000199551	8.05772e-06	9.45791e-05	1.75653e-05	1.6733e-06	1.67831e-06	1.22226e-05	1.08368e-05	7.92101e-06	5.54275e-05	1.8506e-05
LysoPC 16:0	Lipids	LPC	17364-16-8	1	0.0102547	0.0103105	0.010245	0.00934706	0.00885575	0.00898009	0.00836601	0.0090193	0.00990208	0.00879324	0.00870099	0.00910866	0.00984695	0.0112963	0.0106134
LysoPC 16:0(2n isomer)	Lipids	LPC	-	1	0.00116666	0.00109131	0.00107027	0.000968187	0.000796681	0.000869441	0.000786874	0.000868872	0.000996063	0.00110745	0.00120532	0.0011894	0.00105583	0.00116336	0.00113991
Feruloylferuloyltartaric acid	Phenolic acids	Phenolic acids	-	3	6.75936e-09	6.3358e-09	6.27972e-09	1.88184e-06	3.91757e-06	5.28086e-06	3.66718e-06	2.71474e-06	3.11759e-06	3.25854e-05	2.45113e-05	2.58191e-05	1.53887e-06	3.56155e-06	3.36444e-06
LysoPE 20:3(2n isomer)	Lipids	LPE	-	1	1.56885e-05	1.56614e-05	1.42661e-05	2.31915e-05	2.92589e-05	2.35505e-05	1.39078e-05	1.3614e-05	1.76119e-05	1.83413e-05	1.8538e-05	1.59974e-05	2.19016e-05	2.89228e-05	2.61948e-05
LysoPE 20:3	Lipids	LPE	-	1	1.84358e-05	1.63069e-05	1.85636e-05	2.71323e-05	2.24402e-05	2.27478e-05	1.66052e-05	1.79368e-05	1.73817e-05	1.69393e-05	1.69539e-05	2.13067e-05	2.23726e-05	2.40633e-05	2.6492e-05
3,6-Di-O-caffeoyl glucose*	Phenolic acids	Phenolic acids	-	3	3.11576e-05	3.98156e-05	3.23413e-05	4.1206e-05	3.22212e-05	3.8566e-05	2.10068e-05	3.56633e-05	3.37195e-05	2.44973e-05	2.08971e-05	2.73996e-05	3.40341e-05	3.47226e-05	3.77784e-05
1,6-Di-O-caffeoyl-β-D-glucose*	Phenolic acids	Phenolic acids	-	3	2.58267e-05	2.1301e-05	2.77564e-05	4.9926e-05	2.96001e-05	4.38383e-05	3.50957e-05	2.26265e-05	3.36064e-05	2.72584e-05	1.08317e-05	2.51391e-05	4.75127e-05	2.55747e-05	3.32912e-05
1-O-Caffeoyl-(6-O-glucosyl)-β-D-glucose	Phenolic acids	Phenolic acids	-	2	0.000319935	0.000355023	0.000332002	0.000409356	0.00027988	0.000370332	0.000329047	0.000288358	0.000353562	0.000520983	0.000381686	0.000511631	0.000487218	0.000378536	0.000396837
Raffinose	Others	Saccharides and Alcohols	512-69-6	3	2.91884e-05	4.70743e-05	2.55703e-05	1.29262e-05	2.57774e-05	1.64524e-05	1.53722e-05	8.7577e-05	4.3078e-05	2.92926e-05	3.72021e-05	3.61711e-05	3.62467e-05	2.69993e-05	6.98023e-05
D-Melezitose	Others	Saccharides and Alcohols	597-12-6	3	1.67932e-05	1.75938e-05	2.7411e-05	5.0495e-06	1.24376e-05	1.63511e-05	1.41803e-05	8.40253e-06	1.71788e-05	1.83391e-05	2.72747e-05	2.18054e-05	1.76189e-05	1.4145e-05	1.33154e-05
Planteose	Others	Saccharides and Alcohols	470-57-5	3	3.4701e-05	2.36262e-05	2.68346e-05	3.75213e-05	4.39591e-05	4.02111e-05	2.87808e-05	3.40814e-05	2.64974e-05	3.59027e-05	3.62766e-05	3.35783e-05	3.02705e-05	3.12793e-05	2.743e-05
LysoPC 17:2	Lipids	LPC	-	1	0.000205191	0.000231327	0.000225079	0.000140131	0.000149652	0.00013631	0.000149194	0.000160872	0.000173817	0.000198399	0.000212462	0.000205269	0.000208744	0.000181343	0.000222891
LysoPE 20:2	Lipids	LPE	-	1	5.50865e-05	5.7332e-05	5.40705e-05	5.93998e-05	5.85158e-05	6.3888e-05	4.34538e-05	4.44408e-05	5.62335e-05	9.54364e-05	9.16318e-05	9.13266e-05	7.08065e-05	8.38354e-05	8.94156e-05
LysoPE 20:2(2n isomer)	Lipids	LPE	-	1	5.28649e-05	5.66533e-05	4.69123e-05	6.98469e-05	6.02695e-05	6.45473e-05	5.12683e-05	4.35583e-05	4.94259e-05	9.4951e-05	8.91206e-05	9.04998e-05	6.66382e-05	8.06236e-05	7.89785e-05
LysoPC 17:1	Lipids	LPC	-	1	0.000756147	0.000724464	0.000729215	0.000759746	0.000661338	0.000673553	0.000531319	0.000483142	0.000596347	0.000609016	0.000641764	0.000597287	0.000710865	0.000685121	0.000815995
LysoPC 17:0(2n isomer)	Lipids	LPC	-	2	0.000191951	0.000207673	0.000237332	0.000220003	0.00016644	0.000207059	0.000162119	0.000164444	0.000196318	0.000210467	0.000201946	0.000240062	0.00028664	0.00031808	0.000347196
LysoPC 17:0	Lipids	LPC	50930-23-9	2	0.000221309	0.000245238	0.000256478	0.00019558	0.000192371	0.000222436	0.000171914	0.000201744	0.000230955	0.000252935	0.000250027	0.000262619	0.000324459	0.000412831	0.000396796
2-α-Linolenoyl-glycerol-1-O-glucoside*	Lipids	Glycerol ester	-	1	2.22503e-05	2.4647e-05	3.18633e-05	6.07559e-05	4.86828e-05	3.38034e-05	2.99779e-05	2.89874e-05	4.31159e-05	2.58056e-05	2.2045e-05	2.20924e-05	3.23729e-05	3.39379e-05	3.57464e-05
1-α-Linolenoyl-glycerol-3-O-glucoside*	Lipids	Glycerol ester	-	1	2.98103e-05	2.24907e-05	2.98259e-05	3.42482e-05	4.19786e-05	3.97868e-05	4.05656e-05	2.23628e-05	2.97681e-05	3.45682e-05	1.11218e-05	2.77857e-05	1.47078e-05	2.45657e-05	2.89442e-05
1,3-O-Dicaffeoylquinic Acid (Cynarin)	Phenolic acids	Phenolic acids	30964-13-7	3	0.000129892	0.000122408	0.00011427	0.000141786	0.000157798	0.000153323	0.000195516	0.000183842	0.00018244	0.000179882	0.000170724	0.000182579	0.000145818	0.000177815	0.000163923
LysoPC 18:3	Lipids	LPC	-	1	0.0077297	0.00805703	0.00777639	0.00547051	0.00535253	0.00559169	0.00486722	0.00501181	0.00559541	0.00382923	0.00378824	0.00373382	0.00699607	0.00678124	0.00697089
LysoPC 18:3(2n isomer)	Lipids	LPC	-	1	0.00757949	0.00882436	0.0087023	0.00567014	0.00573517	0.00534612	0.00488506	0.00538528	0.00575748	0.00392965	0.00373547	0.00387517	0.00712812	0.00663231	0.00731529
6'-O-Feruloyl-D-sucrose	Phenolic acids	Phenolic acids	118230-77-6	3	0.000374521	0.000264604	0.000313581	0.000216874	0.000221028	0.000189521	0.000221758	0.000267109	0.000197057	0.000136766	0.00015012	0.000113281	0.000100392	0.000129046	0.000134742
LysoPC 18:2	Lipids	LPC	-	1	0.0230502	0.02166	0.021799	0.0173518	0.0168531	0.016102	0.0158368	0.016135	0.0171688	0.0169454	0.0161399	0.0177634	0.0216582	0.0215812	0.0217982
LysoPC 18:2(2n isomer)	Lipids	LPC	-	1	0.00160009	0.00142943	0.00187506	0.00140724	0.00171873	0.00119114	0.00144953	0.00120936	0.00143784	0.001685	0.0013344	0.0014849	0.00186308	0.00162778	0.00216056
Dehydrodiconiferyl alcohol-gamma'-O-glucoside	Phenolic acids	Phenolic acids	-	2	0.000182262	0.000568645	0.000186438	0.00080347	0.000818539	0.000868708	0.000417046	0.000586545	0.000473541	4.41314e-05	4.23641e-05	4.94461e-05	0.000124861	0.000128759	0.000168482
LysoPC 18:1(2n isomer)	Lipids	LPC	-	1	0.0356518	0.0356093	0.0366331	0.033598	0.0342519	0.0354058	0.0316167	0.0313814	0.0325785	0.0339087	0.0362057	0.035218	0.0336854	0.0363488	0.0355211
LysoPC 18:1	Lipids	LPC	-	1	0.036113	0.0332102	0.036548	0.0357854	0.0346433	0.0345982	0.0318546	0.0312537	0.0328466	0.0317719	0.0372053	0.0359663	0.0337256	0.0362154	0.0360511
LysoPC 18:0(2n isomer)	Lipids	LPC	-	1	0.000142585	0.000168061	0.000152988	0.000132254	0.000159825	0.000145686	0.000108661	0.000120608	0.000127776	9.67084e-05	0.000110975	0.000128264	0.000169069	0.000184735	0.000158465
LysoPC 18:0	Lipids	LPC	19420-57-6	1	0.00224335	0.00252939	0.00262402	0.00212989	0.00198281	0.00215587	0.00169045	0.00196444	0.00194934	0.00141961	0.00158336	0.0014794	0.00209529	0.00249293	0.00259864
5,8,11,14-Pentadecanoamide	Lipids	Free fatty acids	-	2	4.28919e-05	4.48216e-05	4.48386e-05	6.52308e-05	4.63998e-05	6.26549e-05	5.82334e-05	7.26871e-05	4.96308e-05	1.39193e-05	1.06493e-05	9.58817e-06	2.25545e-05	2.37828e-05	4.43214e-05
3,4-Di-O-caffeoylquinic acid methyl ester	Phenolic acids	Phenolic acids	114637-83-1	3	1.63727e-05	1.04977e-05	1.54321e-05	1.44097e-05	8.09325e-06	1.36609e-05	7.27084e-06	6.31549e-06	1.05348e-05	8.0038e-06	6.29099e-06	5.47736e-06	1.69739e-05	1.68915e-05	2.03237e-05
3,5-O-Dicaffeoylquinic Acid Methyl Ester	Phenolic acids	Phenolic acids	159934-13-1	3	3.3799e-06	3.31968e-06	3.07532e-06	3.22444e-06	5.75551e-06	4.80173e-06	4.84429e-06	4.02306e-06	7.39712e-06	4.09306e-05	4.04617e-05	4.30401e-05	1.18946e-05	1.35834e-05	1.1904e-05
Feruloylsinapoyltartaric acid	Phenolic acids	Phenolic acids	-	3	1.69968e-05	2.01514e-05	1.53155e-05	3.68686e-05	4.68439e-05	3.49235e-05	1.85205e-05	2.34338e-05	1.73824e-05	1.94901e-05	1.78966e-05	1.9402e-05	1.65363e-05	2.05668e-05	2.25086e-05
LysoPC 19:2	Lipids	LPC	-	3	2.57133e-06	2.91454e-06	2.73866e-06	5.53878e-06	5.62582e-06	4.57245e-06	2.71466e-06	4.26096e-06	2.64255e-06	4.64785e-06	2.76687e-06	4.72128e-06	6.98573e-06	5.21775e-06	5.69661e-06
LysoPC 19:2(2n isomer)	Lipids	LPC	-	3	1.14534e-05	1.36924e-05	1.49339e-05	5.71155e-06	5.74807e-06	7.91855e-06	3.26609e-05	3.40295e-05	3.58159e-05	7.17251e-05	6.16219e-05	6.80869e-05	2.59573e-05	2.68331e-05	2.8835e-05
LysoPC 19:1	Lipids	LPC	-	1	6.75936e-09	6.3358e-09	6.27972e-09	5.62173e-09	5.71872e-09	5.4939e-09	5.88097e-09	6.14719e-09	5.98795e-09	0.000324258	0.000359611	0.000336706	5.47662e-09	5.38288e-09	5.25356e-09
Uridine-5'-Diphosphate-D-Xylose	Nucleotides and derivatives	Nucleotides and derivatives	3616-06-6	2	0.000106152	8.28089e-05	0.000113182	0.000112191	8.53423e-05	9.67721e-05	8.6973e-05	0.00014519	0.000118828	0.000180802	0.000173062	0.000184643	0.000233328	0.000203497	0.000194335
Syringic acid-4-O-(6''-feruloyl)glucoside	Phenolic acids	Phenolic acids	-	3	1.68653e-05	1.39345e-05	1.31693e-05	2.93492e-05	3.17897e-05	2.35847e-05	3.26237e-05	3.25289e-05	2.39445e-05	4.00274e-05	4.40499e-05	4.11924e-05	3.43274e-05	3.53386e-05	3.45965e-05
Quinic acid O-di-glucuronic acid	Organic acids	Organic acids	-	3	1.05063e-05	1.23393e-05	5.63054e-06	7.67679e-06	1.11547e-05	7.69574e-06	1.19776e-05	8.7618e-06	1.06007e-05	1.2779e-05	1.471e-05	1.57957e-05	4.04953e-06	7.6102e-06	6.08888e-06
LysoPC 20:3	Lipids	LPC	1199257-41-4	1	8.36658e-05	8.4414e-05	8.52577e-05	7.43817e-05	6.99208e-05	6.97543e-05	6.50749e-05	6.75884e-05	7.02187e-05	5.42965e-05	5.22395e-05	4.90087e-05	9.09118e-05	9.85486e-05	9.27721e-05
LysoPC 20:2	Lipids	LPC	-	3	0.000237599	0.000216058	0.00022166	0.000179283	0.000170132	0.000185743	0.000161047	0.000163672	0.000187163	0.000218467	0.000218718	0.000217441	0.000234521	0.000267404	0.000264908
LysoPC 20:2(2n isomer)	Lipids	LPC	-	3	4.27364e-05	4.55403e-05	3.70992e-05	2.96515e-05	2.97418e-05	3.64618e-05	2.8654e-05	2.60825e-05	3.10349e-05	5.89434e-05	4.89652e-05	4.28342e-05	4.4161e-05	4.54758e-05	4.44562e-05
6'-O-Sinapoylsucrose	Phenolic acids	Phenolic acids	-	2	0.00271245	0.0021584	0.00328108	0.00245164	0.00270597	0.00226776	0.00197842	0.00227002	0.00189119	0.000472841	0.000466185	0.00037935	0.0022358	0.00248605	0.00227724
LysoPC 20:1	Lipids	LPC	-	1	3.76256e-05	4.28758e-05	5.18126e-05	6.0869e-05	5.59951e-05	6.07559e-05	3.13475e-05	3.41279e-05	4.30214e-05	4.3988e-05	4.24074e-05	4.33212e-05	4.31685e-05	5.28455e-05	6.06903e-05
LysoPC 20:0	Lipids	LPC	108341-80-6	3	1.93693e-05	1.47047e-05	1.4876e-05	1.76123e-05	1.68423e-05	1.83057e-05	1.32923e-05	1.37608e-05	1.46465e-05	1.66392e-05	1.79551e-05	1.88142e-05	1.37238e-05	1.74992e-05	1.82503e-05
Uridine 5'-diphospho-D-glucose	Nucleotides and derivatives	Nucleotides and derivatives	133-89-1	2	0.000681275	0.000626414	0.00069984	0.000795662	0.000686754	0.000801866	0.000914099	0.000972554	0.000742839	0.000851429	0.000784426	0.000829631	0.00106575	0.00115804	0.00110856
Disinapoyl glucoside	Phenolic acids	Phenolic acids	-	2	8.22914e-06	7.24534e-06	7.59428e-06	8.05407e-06	5.56584e-06	7.85262e-06	2.90317e-06	4.18815e-06	5.38164e-06	4.04687e-06	4.82178e-06	4.5115e-06	1.56905e-05	1.08202e-05	1.24317e-05
Uridine 5'-diphospho-N-acetylglucosamine	Nucleotides and derivatives	Nucleotides and derivatives	528-04-1	2	1.51274e-05	1.40958e-05	1.35942e-05	9.74621e-06	1.53198e-05	9.209e-06	1.89276e-05	1.74259e-05	1.84848e-05	2.92926e-05	3.37042e-05	3.33074e-05	2.88806e-05	2.85113e-05	2.68043e-05
Oxiglutatione	Amino acids and derivatives	Amino acids and derivatives	27025-41-8	2	0.00042798	0.000482119	0.000440292	0.000401654	0.000351587	0.000322346	0.00047975	0.000464427	0.000421332	0.00049219	0.000495351	0.000622036	0.000450458	0.0006039	0.000649515
DMelezitose O-rhamnoside	Others	Saccharides and Alcohols	-	3	3.27528e-06	3.91919e-06	5.23031e-06	1.05907e-05	9.96454e-06	8.03087e-06	3.29844e-06	7.35546e-06	1.64336e-06	5.99253e-06	1.12533e-05	3.13642e-06	7.39039e-06	9.6545e-06	8.55455e-06
Nicotinic acid adenine dinucleotide	Nucleotides and derivatives	Nucleotides and derivatives	53-84-9	3	5.74267e-05	5.09631e-05	6.07675e-05	4.8533e-05	5.61807e-05	6.62015e-05	7.197e-05	8.48518e-05	8.86683e-05	0.000134412	0.000118871	0.000165195	0.00011807	0.000122156	0.000105713
O-Caffeoyl maltotriose	Phenolic acids	Phenolic acids	-	3	8.68427e-06	9.37628e-06	9.6617e-06	7.54249e-06	6.51362e-06	5.81481e-06	6.71672e-06	8.2789e-06	8.18287e-06	2.29012e-06	2.09003e-06	2.33592e-06	6.58472e-06	9.36921e-06	7.50092e-06
2'-Acetylacteoside	Phenolic acids	Phenolic acids	94492-24-7	3	1.0302e-05	7.11511e-06	1.24778e-05	4.78103e-06	8.00112e-06	1.06624e-05	1.24775e-05	8.8062e-06	7.72778e-06	2.16587e-05	2.42656e-05	8.88143e-06	1.05413e-05	9.03068e-06	7.0532e-06
1-α-Linolenoyl-glycerol-2,3-di-O-glucoside*	Lipids	Glycerol ester	-	1	5.24196e-06	8.60683e-06	5.28606e-06	5.75284e-06	1.76009e-05	1.40217e-05	7.15453e-06	1.356e-05	6.8562e-06	1.46982e-05	6.40248e-06	7.28127e-06	6.67782e-06	5.92877e-06	6.05502e-06
1-Linolenoyl-rac-glycerol-diglucoside	Lipids	Free fatty acids	-	3	0.000740119	0.000732419	0.000852577	0.00144035	0.00130183	0.00131329	0.00079367	0.000911697	0.00101642	0.00110215	0.00102315	0.000997861	0.00084918	0.0010322	0.00101067
2-α-Linolenoyl-glycerol-1,3-di-O-glucoside*	Lipids	Glycerol ester	-	1	1.41886e-05	1.12235e-05	5.6664e-06	1.07256e-05	2.56942e-05	1.3587e-05	7.88899e-06	6.21536e-06	7.33191e-06	9.20945e-06	6.16273e-06	4.14965e-06	9.0352e-06	7.77408e-06	9.96134e-06
Dicaffeoylquinic acid-O-glucoside	Phenolic acids	Phenolic acids	-	3	1.93385e-05	3.08011e-05	2.31805e-05	3.23437e-05	2.57622e-05	1.94637e-05	1.46554e-05	1.93022e-05	3.12984e-05	9.49063e-06	9.61996e-06	1.14609e-05	3.25962e-05	3.52991e-05	3.20362e-05
1-Linoleoylglycerol-2,3-di-O-glucoside*	Lipids	Glycerol ester	-	1	5.22851e-06	5.17058e-06	5.69103e-06	1.31211e-05	1.62183e-05	1.36444e-05	6.68732e-06	7.78986e-06	7.53684e-06	6.74906e-06	8.7838e-06	7.97788e-06	7.68126e-06	1.06396e-05	5.81569e-06
1-Linoleoyl-sn-glycerol-diglucoside*	Lipids	Free fatty acids	-	1	4.39028e-06	1.05857e-05	5.61351e-06	9.96608e-06	1.0429e-05	9.9165e-06	6.04296e-06	6.21481e-06	8.44301e-06	6.29213e-06	5.81852e-06	6.00434e-06	8.29281e-06	8.17959e-06	9.10792e-06
2-Linoleoylglycerol-1,3-di-O-glucoside*	Lipids	Glycerol ester	-	1	4.97398e-06	8.64696e-06	5.20903e-06	1.03821e-05	1.83965e-05	1.87995e-05	9.33375e-06	1.1776e-05	5.38696e-06	5.43439e-06	6.11889e-06	5.86939e-06	7.12143e-06	8.97925e-06	8.54988e-06
NADP (Nicotinamide adenine dinucleotide phosphate)	Nucleotides and derivatives	Nucleotides and derivatives	53-59-8	3	8.01434e-05	8.95742e-05	0.00010529	9.5357e-05	8.96123e-05	8.76094e-05	0.000135661	0.00015075	0.000134988	8.0317e-05	5.70703e-05	5.57603e-05	0.000177807	0.000130607	0.000145074
Riboflavin 5'-Adenosine Diphosphate	Nucleotides and derivatives	Nucleotides and derivatives	146-14-5	2	7.98205e-05	7.4143e-05	7.30052e-05	0.000102184	8.75917e-05	8.24513e-05	8.36601e-05	0.000104495	9.19217e-05	0.000109825	9.32987e-05	9.99408e-05	0.000108699	0.000102532	9.22e-05
Echinacoside	Phenolic acids	Phenolic acids	82854-37-3	2	4.12997e-06	4.58839e-06	2.78785e-06	1.8027e-06	4.47331e-06	5.83514e-06	6.52951e-06	1.11059e-05	1.07856e-05	2.09987e-05	2.46412e-05	1.9282e-05	9.25974e-06	1.31145e-05	1.57624e-05
