# Supplementary material for: Identification of Primary Metabolite Profiles Reveals Quality Characteristics of Citrus maxima ‘Shatian Yu’ from Different Origins
Source: Curr Issues Mol Biol. 2024 Nov 11;46(11):12830–46. doi: 10.3390/cimb46110764 (PMC11593049; doi:10.3390/cimb46110764)
Supplement: Supplementary file 1 [file cimb-46-00764-s001.zip › Supplementary Table S2.xlsx]

## Sheet: GL vs CS
Formula	Compounds	Class I	Class II	CAS	Level	GL-1	GL-2	GL-3	CS-1	CS-2	CS-3	VIP	p_value	Log2FC	Type
C4H6O3	Succinic semialdehyde	Organic acids	Organic acids	692-29-5	3	12043	4916	9276	17097	20186	29134	1.02099	0.0446246	1.34006	up
C3H4O4	Hydroxypyruvic acid	Organic acids	Organic acids	1113-60-6	3	77019	87428	94457	196300	203850	202330	1.19881	0.000389713	1.2185	up
C4H5N3O	Cytosine	Nucleotides and derivatives	Nucleotides and derivatives	71-30-7	2	356660	337760	344380	831060	862370	840620	1.21012	1.03043e-05	1.28653	up
C4H4O4	Fumaric acid	Organic acids	Organic acids	110-17-8	3	228330	232790	308840	85057	96358	99169	1.18414	0.0222685	-1.45635	down
C6H6N2O	Nicotinamide	Others	Vitamin	98-92-0	2	486590	472690	456570	226150	218810	223730	1.20928	0.000670157	-1.08226	down
C5H7NO3	5-Oxo-L-Proline	Amino acids and derivatives	Amino acids and derivatives	98-79-3	3	53207	39086	39354	18911	16025	27626	1.08218	0.019423	-1.07332	down
C4H9N3O2	3-Guanidinopropionic acid	Organic acids	Organic acids	353-09-3	3	33332	37052	36376	63726	81262	70156	1.18259	0.0158544	1.01093	up
C4H8N2O3	3-Ureidopropionic Acid	Organic acids	Organic acids	462-88-4	1	939640	783780	781890	358620	427810	381570	1.18492	0.00690005	-1.10095	down
C4H8N2O3	L-Asparagine	Amino acids and derivatives	Amino acids and derivatives	70-47-3	2	600910	590300	531040	264390	239960	264370	1.2017	0.00186834	-1.16376	down
C5H12N2O2	L-Ornithine	Amino acids and derivatives	Amino acids and derivatives	70-26-8	3	182960	187390	173860	450420	452010	472930	1.20937	4.45368e-05	1.33757	up
C4H7NO4	L-Aspartic Acid	Amino acids and derivatives	Amino acids and derivatives	56-84-8	1	1410900	1538200	1584500	829940	680710	680900	1.18745	0.000411637	-1.04871	down
C4H6O5	3-Dehydro-L-Threonic Acid	Others	Saccharides and Alcohols	-	1	6401500	6646200	6874900	3072300	2885600	3317000	1.20295	4.6362e-05	-1.103	down
C4H6O5	D-Malic acid	Organic acids	Organic acids	636-61-3	2	5811900	6370400	6222100	3358200	2541500	2950400	1.18088	0.000663903	-1.05629	down
C4H6O5	L-Malic acid	Organic acids	Organic acids	97-67-6	1	320490	331430	322510	145370	169890	140720	1.19668	0.000965106	-1.09559	down
C5H10O4	2,3-Dihydroxy-3-Methylbutanoic Acid	Organic acids	Organic acids	1756-18-9	2	20897000	19342000	20637000	6457900	6645200	7386700	1.20657	9.08096e-05	-1.57097	down
C4H9NO2S	S-Methyl-L-cysteine	Amino acids and derivatives	Amino acids and derivatives	1187-84-4	2	499760	573990	557860	1164800	1127000	1133500	1.20289	0.000167618	1.06993	up
C5H9NO4	O-Acetylserine	Amino acids and derivatives	Amino acids and derivatives	5147-00-2	3	152050	131160	165940	68943	57357	78513	1.16419	0.00460805	-1.13289	down
C9H8O2	Cinnamic acid	Phenolic acids	Phenolic acids	140-10-3	3	526570	561840	576790	241150	212580	216010	1.20496	0.000175049	-1.31402	down
C5H10O5	D-Ribose	Others	Saccharides and Alcohols	50-69-1	2	93475	95768	133160	249850	213360	232870	1.15401	0.00197232	1.11039	up
C8H8O3	Vanillin; 4-Hydroxy-3-Methoxybenzaldehyde	Phenolic acids	Phenolic acids	121-33-5	3	60693	88766	73760	165820	167730	148000	1.16029	0.00143102	1.10923	up
C4H11O4P	Diethyl phosphate	Organic acids	Organic acids	598-02-7	3	34222	28293	33859	9	9	9	1.2111	0.00355027	-11.8015	down
C6H10O5	3-Hydroxy-3-methylpentane-1,5-dioic acid	Amino acids and derivatives	Amino acids and derivatives	503-49-1	1	552920	567990	731950	3659600	3234200	4225800	1.2005	0.00677613	2.58528	up
C6H10O5	1,6-anhydro-β-D-glucose	Others	Saccharides and Alcohols	498-07-7	1	203430	210180	217460	458700	535630	453790	1.20001	0.00817327	1.19831	up
C9H8O3	p-Coumaric acid	Phenolic acids	Phenolic acids	501-98-4	3	286970	297080	309840	1123700	1217800	1249400	1.20938	0.00133601	2.00618	up
C9H8O3	α-Hydroxycinnamic Acid*	Phenolic acids	Phenolic acids	5801-57-0	1	219380	269890	254370	93364	63618	105620	1.15694	0.0013525	-1.50173	down
C9H8O3	Phenylpyruvic acid	Organic acids	Organic acids	156-06-9	2	52937	87062	79847	255750	233490	246680	1.17392	0.000429187	1.74306	up
C9H8O3	Caffeic aldehyde	Phenolic acids	Phenolic acids	141632-15-7	3	450180	545170	531120	1954500	1938700	1940100	1.20634	0.00030149	1.93411	up
C9H8O3	3-Hydroxycinnamic Acid*	Phenolic acids	Phenolic acids	14755-02-3	1	340310	319980	344170	92710	153180	137710	1.15472	0.00301481	-1.38875	down
C9H8O3	2-Hydroxycinnamic acid	Phenolic acids	Phenolic acids	583-17-5	2	4222400	4398300	4641300	16771000	18206000	18092000	1.20941	0.000620205	2.00057	up
C8H7NO3	2-(Formylamino)benzoic acid	Phenolic acids	Phenolic acids	3342-77-6	3	454850	490830	495400	1779200	1818900	2010500	1.20846	0.00202417	1.96049	up
C6H7N5O	6-O-methylguanine	Nucleotides and derivatives	Nucleotides and derivatives	20535-83-5	3	8565.3	12950	14570	24056	25603	29831	1.11337	0.00438027	1.13936	up
C9H10O3	Ethylsalicylate	Phenolic acids	Phenolic acids	118-61-6	3	13607	9374.1	10998	3147.3	1613.5	622.15	1.0953	0.00533365	-2.65818	down
C9H10O3	3-(4-Hydroxyphenyl)-propionic acid	Phenolic acids	Phenolic acids	501-97-3	3	26151	37958	32191	117610	125960	92694	1.1811	0.00919886	1.80399	up
C9H10O3	DL-3-Phenyllactic acid	Organic acids	Organic acids	828-01-3	3	22109	16060	19233	69706	77123	84923	1.19697	0.0021871	2.01341	up
C9H10O3	2,6-Dimethoxybenzaldehyde	Phenolic acids	Phenolic acids	3392-97-0	3	30186	26926	15214	81964	58044	52790	1.08406	0.0288529	1.4145	up
C8H15NO3	N-Acetyl-L-leucine	Amino acids and derivatives	Amino acids and derivatives	1188-21-2	3	3579.5	2680.9	5730.1	11771	11534	11833	1.12563	0.012799	1.55114	up
C6H9NO5	N-Acetyl-L-Aspartic Acid	Amino acids and derivatives	Amino acids and derivatives	997-55-7	3	27422	33911	31651	156170	116270	163190	1.19568	0.0147584	2.22805	up
C7H12O5	2-Propylmalic Acid*	Organic acids	Organic acids	-	2	121330	76838	88394	332910	358520	369880	1.1857	0.000147524	1.88893	up
C7H12O5	3-Isopropylmalic Acid*	Organic acids	Organic acids	921-28-8	2	155050	169670	175280	497120	508740	518040	1.20826	2.3456e-06	1.60777	up
C7H12O5	2-Isopropylmalic Acid	Organic acids	Organic acids	49601-06-1	2	153120	196840	216590	541230	542830	564900	1.18885	0.00078749	1.54128	up
C10H10O3	4-Methoxycinnamic acid	Phenolic acids	Phenolic acids	830-09-1	3	6435.1	7148.6	6298.8	33171	34546	31575	1.20928	0.00042282	2.32018	up
C10H10O3	Trans-4-Hydroxycinnamic Acid Methyl Ester	Phenolic acids	Phenolic acids	19367-38-5	3	8658.6	9270.9	9878	37612	37445	41682	1.20801	0.00126823	2.06974	up
C10H10O3	p-Coumaric acid methyl ester	Phenolic acids	Phenolic acids	3943-97-3	3	4942.1	7418.8	6293.3	26211	27697	25750	1.19539	3.42806e-05	2.09432	up
C9H8O4	Caffeic acid	Phenolic acids	Phenolic acids	331-39-5	2	4168600	3984500	3989500	9322800	10113000	10074000	1.20861	0.00122034	1.28112	up
C6H12O6	D-Galactose	Others	Saccharides and Alcohols	59-23-4	3	3976500	4097200	4439200	9994800	13333000	8202700	1.15351	0.0507905	1.33333	up
C6H12O6	L-Glucose	Others	Saccharides and Alcohols	921-60-8	1	10579000	11156000	11257000	24365000	23725000	20965000	1.19976	0.00581031	1.06563	up
C6H12O6	D-Glucose	Others	Saccharides and Alcohols	50-99-7	1	9477000	9191700	10079000	20546000	23220000	19144000	1.19578	0.00841835	1.12984	up
C6H12O6	D-Fructose	Others	Saccharides and Alcohols	57-48-7	1	10887000	10058000	10304000	21649000	26142000	22906000	1.19834	0.00848124	1.17784	up
C6H12O6	D-Mannose	Others	Saccharides and Alcohols	3458-28-4	3	9343400	9921300	10195000	21321000	23660000	20558000	1.20203	0.0037705	1.15361	up
C9H11NO3	L-Tyrosine	Amino acids and derivatives	Amino acids and derivatives	60-18-4	1	986940	980210	1024900	1842100	2215400	2320900	1.19017	0.0154777	1.09206	up
C9H10O4	Syringaldehyde; 4-Hydroxy-3,5-Dimethoxybenzaldehyde	Phenolic acids	Phenolic acids	134-96-3	3	40999	50708	42005	25965	12278	17032	1.08864	0.00792062	-1.27443	down
C6H14O6	D-Sorbitol	Others	Saccharides and Alcohols	50-70-4	3	35492	39584	23312	71695	68377	63255	1.10912	0.00815037	1.04725	up
C8H16N2O3	N-Glycyl-L-leucine*	Amino acids and derivatives	Amino acids and derivatives	869-19-2	2	1124800	1238500	1284500	2537400	2924400	2843400	1.19922	0.00216437	1.18699	up
C8H16N2O3	L-Glycyl-L-isoleucine*	Amino acids and derivatives	Amino acids and derivatives	19461-38-2	2	910530	1059500	1108300	2438800	2203700	2478600	1.19443	0.00040525	1.20995	up
C7H15N3O3	L-Homocitrulline	Amino acids and derivatives	Amino acids and derivatives	1190-49-4	3	24659	29796	20490	44431	84716	79847	1.09981	0.0663245	1.47956	up
C10H11NO3	N-(2-Methylbenzoyl)glycine	Amino acids and derivatives	Amino acids and derivatives	42013-20-7	3	11315	10687	12396	6046.7	5137	4007.8	1.15914	0.00129973	-1.17906	down
C10H10O4	Ferulic acid*	Phenolic acids	Phenolic acids	537-98-4	2	1070100	1094000	1016600	2857600	3258000	3376400	1.20552	0.00478572	1.57737	up
C10H10O4	Methyl caffeate	Phenolic acids	Phenolic acids	3843-74-1	2	18207	24787	28453	12498	8261.2	11362	1.1033	0.0335982	-1.15335	down
C10H10O4	Isoferulic Acid*	Phenolic acids	Phenolic acids	25522-33-2	2	1689800	1624300	1838200	5008500	4961000	5459200	1.20652	0.000611185	1.58233	up
C9H18N2O3	L-Alanyl-L-leucine	Amino acids and derivatives	Amino acids and derivatives	3303-34-2	3	83287	106400	103370	454480	484420	403100	1.20196	0.00243765	2.19513	up
C11H12N2O2	L-Tryptophan	Amino acids and derivatives	Amino acids and derivatives	73-22-3	1	3476200	3393200	3824300	10763000	9915000	10841000	1.20643	0.00037512	1.55946	up
C11H12O4	Ferulic acid methyl ester	Phenolic acids	Phenolic acids	2309-07-1	3	10655	14192	12171	48566	43307	47148	1.20032	0.000154764	1.909	up
C11H12O4	3,4-Dimethoxycinnamic acid	Phenolic acids	Phenolic acids	2316-26-9	3	6045.7	6862.4	6619.8	24603	21358	24071	1.20609	0.0023009	1.84248	up
C8H16O6	Dambonitol	Others	Saccharides and Alcohols	523-94-4	1	20672	24402	19225	399460	334390	434330	1.20817	0.00616209	4.18332	up
C12H18O3	Jasmonic acid	Organic acids	Organic acids	77026-92-7	3	12907	11937	20707	9	9	9	1.21006	0.0318705	-10.7203	down
C8H15NO6	N-Acetyl-D-mannosamine	Others	Saccharides and Alcohols	7772-94-3	3	28747	28771	18055	52409	58144	43682	1.09171	0.00953028	1.02919	up
C11H13NO4	N-Acetyl-L-tyrosine	Amino acids and derivatives	Amino acids and derivatives	537-55-3	3	16963	18884	21067	6939.9	5646.3	6760.1	1.19522	0.0047288	-1.55673	down
C9H14N4O3	L-Carnosine	Amino acids and derivatives	Amino acids and derivatives	305-84-0	3	12642	9731.2	7466.4	34209	26257	32994	1.16078	0.00378916	1.64712	up
C9H13N3O4	2'-Deoxycytidine	Nucleotides and derivatives	Nucleotides and derivatives	951-77-9	3	87242	98469	95535	213580	167650	206430	1.18012	0.0150256	1.06315	up
C11H20N2O3	L-Prolyl-L-Leucine	Amino acids and derivatives	Amino acids and derivatives	52899-07-7	2	5366700	5459100	5428600	17369000	17628000	18512000	1.2106	0.000725939	1.71895	up
C11H22N2O3	L-Valyl-L-Leucine	Amino acids and derivatives	Amino acids and derivatives	3989-97-7	2	7035200	6613700	7344200	14467000	15511000	16296000	1.20309	0.00134452	1.14029	up
C9H13N3O5	Cytarabine	Nucleotides and derivatives	Nucleotides and derivatives	147-94-4	1	7334900	6278200	7297000	16181000	17560000	18753000	1.19878	0.00135796	1.32795	up
C9H13N3O5	Cytidine	Nucleotides and derivatives	Nucleotides and derivatives	65-46-3	2	3800600	3560200	4115700	10495000	9944800	9851600	1.20528	2.47188e-05	1.40023	up
C12H24N2O3	L-Leucyl-L-Leucine	Amino acids and derivatives	Amino acids and derivatives	3303-31-9	1	914580	944240	832460	1848100	1912700	1838800	1.20456	4.63359e-05	1.05703	up
C6H13O9P	D-Fructose 6-Phosphate	Others	Saccharides and Alcohols	643-13-0	1	3377200	3260700	3617700	7602900	7907300	7297100	1.2054	0.00014854	1.15308	up
C14H16N2O4	Cyclo(Phe-Glu)	Amino acids and derivatives	Amino acids and derivatives	-	3	49704	45027	51091	118490	140880	133030	1.20137	0.00388082	1.42812	up
C15H22N2O3	L-Leucyl-L-phenylalanine	Amino acids and derivatives	Amino acids and derivatives	56217-82-4	2	9	9	9	80727	73956	84910	1.21114	0.0015934	13.1153	up
C16H32O4	9,16-Dihydroxypalmitic acid	Lipids	Free fatty acids	38076-49-2	3	99701	100090	94180	192850	190810	215670	1.20245	0.00421181	1.02768	up
C18H28O3	12-Oxo-phytodienoic acid	Lipids	Free fatty acids	85551-10-6	3	6002.4	6992.4	5153.4	14221	15232	13499	1.18403	0.000355022	1.2429	up
C18H30O3	17-Hydroxylinolenic acid	Lipids	Free fatty acids	-	3	111820	115720	126030	474990	473120	502010	1.20911	8.50274e-05	2.0361	up
C8H14N3O7P	5-Aminoimidazole ribonucleotide	Nucleotides and derivatives	Nucleotides and derivatives	25635-88-5	1	3057000	3236000	3100600	7267700	5131300	6540500	1.1587	0.0358717	1.01165	up
C18H32O3	13(S)-HODE;13(S)-Hydroxyoctadeca-9Z,11E-dienoic acid*	Lipids	Free fatty acids	10219-69-9	3	144610	144210	145370	305940	304630	333020	1.20789	0.00292424	1.11983	up
C18H32O3	9S-Hydroxy-10E,12Z-octadecadienoic acid*	Lipids	Free fatty acids	15514-85-9	3	148400	148690	149570	313840	321090	333500	1.21001	0.0010473	1.11647	up
C11H15N5O5	N7-Methylguanosine	Nucleotides and derivatives	Nucleotides and derivatives	20244-86-4	3	36378	45386	38378	115850	116200	100870	1.19622	0.0010108	1.47043	up
C18H37NO2	3-Dehydrosphinganine	Lipids	Sphingolipids	16105-69-4	2	207640	183020	184410	67662	58704	68261	1.20302	0.00143135	-1.56303	down
C18H36O3	2R-Hydroxyoctadecanoic Acid	Lipids	Free fatty acids	26633-48-7	2	46103	36539	42377	19359	18743	22233	1.1789	0.00884331	-1.05108	down
C8H16NO9P	N-Acetyl-D-glucosamine-1-phosphate	Others	Saccharides and Alcohols	6866-69-9	3	56209	54338	56164	128300	83918	121210	1.12568	0.0559594	1.00003	up
C13H18O8	Tachioside	Phenolic acids	Phenolic acids	109194-60-7	2	10801	15844	9558.8	113030	117200	140950	1.19966	0.00438816	3.35791	up
C13H18O8	isotachioside	Phenolic acids	Phenolic acids	31427-08-4	2	29764	23041	23365	118820	144290	108180	1.19797	0.00938693	2.28525	up
C18H30O4	9-Hydroperoxy-10E,12,15Z-octadecatrienoic acid	Lipids	Free fatty acids	111004-08-1	3	18602	20456	21923	84602	78331	85289	1.20731	0.000242149	2.0252	up
C14H18N2O6	γ-Glutamyltyrosine	Amino acids and derivatives	Amino acids and derivatives	7432-23-7	3	38869	28587	38406	85099	74591	83672	1.17183	0.000619394	1.20092	up
C18H30O4	9-Hydroxy-12-oxo-10(E),15(Z)-octadecadienoic acid	Lipids	Free fatty acids	-	2	9428.5	9983.6	11902	22185	21839	22229	1.19008	0.00337774	1.08117	up
C19H20O4	Alnusonol	Phenolic acids	Phenolic acids	52330-12-8	2	999840	995450	931550	327560	340050	278740	1.20324	2.7091e-05	-1.6289	down
C18H20N2O3	L-Phenylalanyl-L-phenylalanine	Amino acids and derivatives	Amino acids and derivatives	2577-40-4	3	33117	33873	25403	63831	62685	68852	1.17432	0.00084307	1.08034	up
C14H18O8	6-O-Acetylarbutin	Phenolic acids	Phenolic acids	10338-88-2	2	74268	68478	81244	1514800	1492800	1614100	1.21031	0.000580978	4.36692	up
C14H20O8	3,4-dihydroxyphenylethanol-β-D-glucopyranoside	Phenolic acids	Phenolic acids	-	3	109830	115470	134380	40396	54429	51981	1.17585	0.00285008	-1.2928	down
C16H16O7	Trans-5-O-(p-Coumaroyl)shikimate	Phenolic acids	Phenolic acids	-	3	38645	34537	36824	300090	274790	296110	1.21008	0.000758108	2.98507	up
C11H19N3O6S	S-(Methyl)glutathione	Amino acids and derivatives	Amino acids and derivatives	2922-56-7	1	1789100	1756200	1954700	601060	527880	568110	1.20723	0.000911241	-1.6964	down
C20H36O3	Ethyl 9-Hydroxy-10,12-octadecadienoic acid	Lipids	Free fatty acids	-	3	20700	22359	23503	9802.7	10752	10989	1.19999	0.00143571	-1.07735	down
C15H18O8	1-O-p-Coumaroyl-β-D-glucose	Phenolic acids	Phenolic acids	7139-64-2	2	4424500	4318400	4556000	12765000	12077000	13211000	1.20904	0.00107445	1.5167	up
C15H18O8	p-Coumaric acid-4-O-glucoside	Phenolic acids	Phenolic acids	117405-48-8	2	225190	172100	193780	645140	659430	637400	1.20083	0.000243171	1.71612	up
C12H22O10	Rutinose	Others	Saccharides and Alcohols	90-74-4	3	34734	42416	37478	128020	153640	107550	1.18904	0.0182808	1.76359	up
C15H20O8	Demethyl coniferin	Phenolic acids	Phenolic acids	-	2	74003	82589	79731	18129	22560	17573	1.20226	0.000132688	-2.02013	down
C14H18O9	5-Glucosyloxy-2-Hydroxybenzoic acid methyl ester	Phenolic acids	Phenolic acids	-	2	165820	155200	200190	28830	23615	34500	1.19839	0.00639796	-2.58369	down
C18H34O5	9,12,13-TriHOME; 9(S),12(S),13(S)-Trihydroxy-10(E)-octadecenoic acid	Lipids	Free fatty acids	97134-11-7	2	17996	16471	17569	88803	87094	95163	1.20991	0.000806591	2.38103	up
C18H34O5	9,10-Dihydroxy-12,13-epoxyoctadecanoic acid	Lipids	Free fatty acids	-	3	4234.6	4236.2	6987.8	21521	26236	28810	1.17964	0.00455664	2.30831	up
C14H20O9	Koaburaside	Phenolic acids	Phenolic acids	41653-73-0	2	32010	31482	30121	14269	10867	20796	1.08054	0.0282959	-1.02721	down
C14H20O9	Leonuriside A	Phenolic acids	Phenolic acids	121748-12-7	2	20865	11623	18693	5822.3	5790.3	8192.1	1.10201	0.0550491	-1.36977	down
C14H20O9	2-(3,4-dihydroxyphenyl)ethanediol 1-O-β-D-glucopyranoside	Phenolic acids	Phenolic acids	-	2	36852	26388	48790	16402	16202	18131	1.09526	0.0860868	-1.14283	down
C16H18O8	5-O-p-Coumaroylquinic acid*	Phenolic acids	Phenolic acids	1899-30-5	3	22699	59220	22313	234940	260330	241300	1.15654	0.000376232	2.82102	up
C16H18O8	3-O-p-Coumaroylquinic acid*	Phenolic acids	Phenolic acids	87099-71-6	3	34124	62490	34340	318900	317050	323420	1.18877	0.000784441	2.87303	up
C15H20O9	Syringaldehyde-4-O-glucoside	Phenolic acids	Phenolic acids	-	2	78014	75263	107090	459940	431610	480920	1.19917	6.41757e-05	2.39816	up
C10H14N5O7P	Adenosine 5'-monophosphate	Nucleotides and derivatives	Nucleotides and derivatives	61-19-8	3	396040	379550	461830	1153900	1200900	1027300	1.1972	0.00134808	1.45058	up
C10H13N4O8P	Inosine 5'-monophosphate	Nucleotides and derivatives	Nucleotides and derivatives	131-99-7	3	33450	30331	32764	85709	61145	82151	1.172	0.027308	1.24611	up
C16H20O9	1-O-Feruloyl-β-D-glucose	Phenolic acids	Phenolic acids	7196-71-6	2	126910	196490	178810	527430	520520	638570	1.17723	0.00250825	1.74769	up
C16H20O9	Ferulic acid-4-O-glucoside	Phenolic acids	Phenolic acids	117405-51-3	2	381040	325610	300440	1531400	1349900	1270300	1.20173	0.0029251	2.04347	up
C20H22O6	Dehydrodiconiferyl alcohol	Phenolic acids	Phenolic acids	97465-82-2	3	31453	38224	37039	9	9	9	1.21107	0.00342853	-11.9485	down
C18H16O8	Rosmarinic acid	Phenolic acids	Phenolic acids	537-15-5	3	38033	24726	47062	10865	9047.5	7030.8	1.15216	0.0473949	-2.02716	down
C15H20O10	Glucosyringic Acid	Phenolic acids	Phenolic acids	-	3	59311	72387	70827	11201	10410	14880	1.19836	0.00272174	-2.47249	down
C10H14N5O8P	Guanosine 5'-monophosphate	Nucleotides and derivatives	Nucleotides and derivatives	85-32-5	3	18668	16110	13657	53947	51632	64206	1.19287	0.00432472	1.80959	up
C17H22O9	Sinapaldehyde-4-O-Glucoside	Phenolic acids	Phenolic acids	154461-65-1	3	37090	36417	46773	8623	10200	14080	1.17445	0.00493962	-1.87011	down
C16H20O10	Trihydroxycinnamoylquinic acid	Phenolic acids	Phenolic acids	-	3	16768	14578	19525	58324	51904	53595	1.19615	0.00016064	1.68722	up
C17H24O9	Syringin	Phenolic acids	Phenolic acids	118-34-3	2	156090	145720	181260	70969	87161	76104	1.17684	0.00713408	-1.04428	down
C19H18O8	Feruloyl syringic acid	Phenolic acids	Phenolic acids	-	3	7598.5	7643.3	7921.5	2682.2	2745.7	2637.8	1.21061	0.000132967	-1.52197	down
C17H20O11	Sinapoylglucuronic acid	Phenolic acids	Phenolic acids	-	2	13293	13042	10130	2603.9	2638.8	4259	1.16859	0.00405222	-1.94025	down
C9H14N2O12P2	Uridine 5'-diphosphate	Nucleotides and derivatives	Nucleotides and derivatives	27821-45-0	3	51729	59296	67097	263440	277500	305050	1.20374	0.00113286	2.24777	up
C20H22O9	Salireposide	Phenolic acids	Phenolic acids	16955-55-8	3	4360.4	4590.1	1825.8	16674	9948.6	14924	1.09247	0.0226233	1.94687	up
C18H26O11	2-Hydroxyphenol-1-O-glucosyl(6→1)rhamnoside	Phenolic acids	Phenolic acids	-	3	4683.3	11093	17419	26909	35916	32530	1.00681	0.0127934	1.52233	up
C10H15N5O10P2	Adenosine 5'-diphosphate	Nucleotides and derivatives	Nucleotides and derivatives	58-64-0	3	198800	194070	211700	446170	411260	356610	1.1862	0.0133279	1.00583	up
C21H22O10	6-O-Caffeoylarbutin	Phenolic acids	Phenolic acids	136172-60-6	2	148420	148000	101280	70253	67913	46897	1.09421	0.0289166	-1.10366	down
C20H42NO7P	LysoPC 12:0	Lipids	LPC	20559-18-6	3	3596.8	3891	4506.7	7424.8	9227.9	8823.7	1.17556	0.00568753	1.08679	up
C22H18O10	Bis(p-Coumaroyl)tartaric acid	Phenolic acids	Phenolic acids	-	2	17724	26390	19614	1781	7669.8	2245	1.0851	0.00769003	-2.44594	down
C21H18O12	Vnilloylcaffeoyltartaric acid	Phenolic acids	Phenolic acids	-	2	71502	59848	75381	18418	12553	15780	1.19359	0.00361729	-2.14469	down
C22H26O12	5-O-p-Coumaroylshikimic acid O-glucoside	Phenolic acids	Phenolic acids	-	3	36896	43162	37128	18497	17939	20288	1.19272	0.0055561	-1.04677	down
C22H26O12	3-O-p-Coumaroylshikimic acid-O-glucoside	Phenolic acids	Phenolic acids	-	3	9	9	9	57120	48966	38107	1.21066	0.0128796	12.3828	up
C24H46NO7P	LysoPC 16:2	Lipids	LPC	-	1	126140	114430	143800	426470	416380	428750	1.20336	0.000127532	1.72608	up
C24H46NO7P	LysoPC 16:2(2n isomer)	Lipids	LPC	-	1	122440	125010	125430	441730	405830	410260	1.20977	0.00137314	1.75414	up
C24H22O12	Feruloylferuloyltartaric acid	Phenolic acids	Phenolic acids	-	3	3012.7	6165.4	8651	58406	45290	48406	1.16328	0.00309874	3.09273	up
C18H32O16	Raffinose	Others	Saccharides and Alcohols	512-69-6	3	20694	40568	26952	52504	68739	67814	1.06678	0.0133338	1.09974	up
C26H32O11	Dehydrodiconiferyl alcohol-gamma'-O-glucoside	Phenolic acids	Phenolic acids	-	2	1286300	1288200	1423100	79101	78277	92702	1.20993	0.00118378	-3.99867	down
C28H47NO8	5,8,11,14-Pentadecanoamide	Lipids	Free fatty acids	-	2	104430	73023	102640	24949	19677	17976	1.18771	0.0160181	-2.16163	down
C26H26O12	3,5-O-Dicaffeoylquinic Acid Methyl Ester	Phenolic acids	Phenolic acids	159934-13-1	3	5162.1	9057.9	7866.1	73364	74762	80692	1.19871	0.000111937	3.37299	up
C27H52NO7P	LysoPC 19:2(2n isomer)	Lipids	LPC	-	3	9143.8	9046.2	12972	128560	113860	127650	1.20475	0.00092707	3.56994	up
C27H54NO7P	LysoPC 19:1	Lipids	LPC	-	1	9	9	9	581200	664460	631260	1.21119	0.00149272	16.085	up
C14H22N2O16P2	Uridine-5'-Diphosphate-D-Xylose	Nucleotides and derivatives	Nucleotides and derivatives	3616-06-6	2	179610	134310	158530	324070	319770	346170	1.17889	0.000903139	1.06728	up
C23H32O15	6'-O-Sinapoylsucrose	Phenolic acids	Phenolic acids	-	2	3924900	4258600	3715000	847520	861380	711210	1.20609	0.0012057	-2.29764	down
C17H27N3O17P2	Uridine 5'-diphospho-N-acetylglucosamine	Nucleotides and derivatives	Nucleotides and derivatives	528-04-1	2	15603	24110	15086	52504	62276	62445	1.17019	0.000799959	1.69336	up
C21H27N7O14P2	Nicotinic acid adenine dinucleotide	Nucleotides and derivatives	Nucleotides and derivatives	53-84-9	3	77698	88416	108450	240920	219640	309710	1.1677	0.0179246	1.48822	up
C27H38O19	O-Caffeoyl maltotriose	Phenolic acids	Phenolic acids	-	3	12075	10251	9525.7	4104.8	3861.8	4379.4	1.19432	0.0110071	-1.36733	down
C31H34O17	Dicaffeoylquinic acid-O-glucoside	Phenolic acids	Phenolic acids	-	3	51780	40544	31885	17011	17775	21487	1.12157	0.0521529	-1.14225	down
C33H58O14	2-Linoleoylglycerol-1,3-di-O-glucoside*	Lipids	Glycerol ester	-	1	16621	28952	30797	9740.6	11306	11004	1.091	0.0783445	-1.25265	down
C35H46O20	Echinacoside	Phenolic acids	Phenolic acids	82854-37-3	2	2886	7040	9559	37638	45530	36150	1.13125	0.00128975	2.61438	up

## Sheet: GL vs JY
Formula	Compounds	Class I	Class II	CAS	Level	GL-1	GL-2	GL-3	JY-1	JY-2	JY-3	VIP	p_value	Log2FC	Type
C5H9NO4	L-Glutamic acid	Amino acids and derivatives	Amino acids and derivatives	56-86-0	3	4783200	5153500	5014200	12206000	12233000	11810000	1.38773	3.71308e-06	1.27771	up
C5H9NO4	L-threo-3-Methylaspartate	Amino acids and derivatives	Amino acids and derivatives	6061-13-8	1	363710	358430	343210	1018500	889710	907540	1.38359	0.00402075	1.40219	up
C9H8O2	Cinnamic acid	Phenolic acids	Phenolic acids	140-10-3	3	526570	561840	576790	253730	272530	259860	1.38412	0.000892718	-1.08287	down
C4H11O4P	Diethyl phosphate	Organic acids	Organic acids	598-02-7	3	34222	28293	33859	15120	13372	17299	1.34489	0.00361737	-1.07358	down
C7H14N2O3	N-α-Acetyl-L-ornithine	Amino acids and derivatives	Amino acids and derivatives	6205-08-9	3	356500	334630	326640	1007700	916440	960430	1.38621	0.000675018	1.50294	up
C6H14N4O2	L-Arginine	Amino acids and derivatives	Amino acids and derivatives	74-79-3	1	12893000	15398000	13110000	27383000	31744000	34614000	1.35856	0.00755726	1.17901	up
C7H12O5	2-Propylmalic Acid*	Organic acids	Organic acids	-	2	121330	76838	88394	170390	235120	187230	1.26805	0.0159438	1.04855	up
C8H8O5	3-O-Methylgallic Acid	Phenolic acids	Phenolic acids	3934-84-7	3	9	9	9	19311	18300	21778	1.38989	0.00271387	11.103	up
C10H16O3	(E)-Linalool-1-oic acid	Lipids	Free fatty acids	-	3	24896	59178	24624	80673	86195	82996	1.17459	0.0521247	1.20082	up
C8H16O6	Dambonitol	Others	Saccharides and Alcohols	523-94-4	1	20672	24402	19225	53821	51686	79023	1.33434	0.0411834	1.52099	up
C11H14O4	Methyl 3-(3-hydroxy-4-methoxyphenyl)propanoate	Phenolic acids	Phenolic acids	129150-61-4	3	91756	83635	109150	215390	192590	192730	1.35473	0.000591654	1.07803	up
C11H14O4	Sinapyl alcohol	Phenolic acids	Phenolic acids	537-33-7	3	59266	79574	53254	130680	148080	127970	1.31668	0.00258882	1.08226	up
C12H18O3	Jasmonic acid	Organic acids	Organic acids	77026-92-7	3	12907	11937	20707	5129.4	3423.1	7748.3	1.2139	0.0546336	-1.48254	down
C8H6Cl2O3	2,4-Dichlorophenoxyacetic Acid	Organic acids	Organic acids	94-75-7	3	9	9	9	52734	61271	60388	1.38992	0.00216774	12.6571	up
C11H10O6	Benzoylmalic acid	Phenolic acids	Phenolic acids	22138-51-8	3	13447	14469	15466	28069	47716	25905	1.25256	0.106281	1.22901	up
C17H34O2	Heptadecanoic acid	Lipids	Free fatty acids	506-12-7	3	72431	59577	60273	24496	30294	19845	1.33642	0.00230522	-1.36529	down
C15H22N2O3	L-Leucyl-L-phenylalanine	Amino acids and derivatives	Amino acids and derivatives	56217-82-4	2	9	9	9	23586	23005	19693	1.38978	0.00300038	11.2615	up
C18H34O2	Petroselinic acid	Lipids	Free fatty acids	593-39-5	3	30087000	21759000	26290000	13914000	13207000	10951000	1.31955	0.0206047	-1.03726	down
C18H30O3	9-Oxo-10E,12Z-octadecadienoic acid	Lipids	Free fatty acids	54232-59-6	3	6574.1	6661.9	6529.3	17120	19754	23471	1.37201	0.0180119	1.61026	up
C13H18O8	Tachioside	Phenolic acids	Phenolic acids	109194-60-7	2	10801	15844	9558.8	20879	29837	26617	1.25329	0.0161604	1.09494	up
C10H17N3O6S	Glutathione reduced form	Amino acids and derivatives	Amino acids and derivatives	70-18-8	2	115970	132780	131870	230290	239020	343800	1.30751	0.0555321	1.0951	up
C18H30O4	9-Hydroxy-12-oxo-10(E),15(Z)-octadecadienoic acid	Lipids	Free fatty acids	-	2	9428.5	9983.6	11902	28974	24939	25490	1.3678	0.00113383	1.34238	up
C18H32O4	9-Hydroxy-13-oxo-10-octadecenoic Acid	Lipids	Free fatty acids	-	3	20488	9065	23158	35518	39124	34720	1.12027	0.0386435	1.05294	up
C14H18O8	6-O-Acetylarbutin	Phenolic acids	Phenolic acids	10338-88-2	2	74268	68478	81244	312800	360560	321900	1.38476	0.00199207	2.15164	up
C10H13N4O7P	2'-Deoxyinosine-5'-monophosphate	Nucleotides and derivatives	Nucleotides and derivatives	3393-18-8	3	2876000	2700400	2288500	6988900	7375300	5835700	1.36011	0.00645546	1.36085	up
C15H12O9	p-Dimeric galloyl methyl ester	Phenolic acids	Phenolic acids	-	3	26040	37811	55742	146660	136080	177390	1.31813	0.00259791	1.94391	up
C15H20O9	Syringaldehyde-4-O-glucoside	Phenolic acids	Phenolic acids	-	2	78014	75263	107090	417740	443370	309490	1.36014	0.0136689	2.16863	up
C20H22O6	Dehydrodiconiferyl alcohol	Phenolic acids	Phenolic acids	97465-82-2	3	31453	38224	37039	9	9	9	1.38983	0.00342853	-11.9485	down
C10H14N5O8P	Guanosine 5'-monophosphate	Nucleotides and derivatives	Nucleotides and derivatives	85-32-5	3	18668	16110	13657	73197	57900	61871	1.37113	0.00519347	1.99424	up
C17H20O11	Sinapoylglucuronic acid	Phenolic acids	Phenolic acids	-	2	13293	13042	10130	44042	45440	43885	1.37718	0.000120535	1.87082	up
C9H14N2O12P2	Uridine 5'-diphosphate	Nucleotides and derivatives	Nucleotides and derivatives	27821-45-0	3	51729	59296	67097	291580	263540	258110	1.38152	0.000602406	2.1908	up
C22H18O10	Bis(p-Coumaroyl)tartaric acid	Phenolic acids	Phenolic acids	-	2	17724	26390	19614	10980	10149	10434	1.31112	0.0541293	-1.01369	down
C18H32O16	Raffinose	Others	Saccharides and Alcohols	512-69-6	3	20694	40568	26952	59566	45142	119580	1.0914	0.178728	1.34627	up
C26H32O11	Dehydrodiconiferyl alcohol-gamma'-O-glucoside	Phenolic acids	Phenolic acids	-	2	1286300	1288200	1423100	205190	215280	288630	1.37816	0.00015262	-2.49507	down
C26H26O12	3,5-O-Dicaffeoylquinic Acid Methyl Ester	Phenolic acids	Phenolic acids	159934-13-1	3	5162.1	9057.9	7866.1	19547	22711	20393	1.321	0.000973264	1.5042	up
C27H52NO7P	LysoPC 19:2(2n isomer)	Lipids	LPC	-	3	9143.8	9046.2	12972	42657	44864	49398	1.37107	0.000303916	2.13546	up
C14H22N2O16P2	Uridine-5'-Diphosphate-D-Xylose	Nucleotides and derivatives	Nucleotides and derivatives	3616-06-6	2	179610	134310	158530	383440	340240	332920	1.35313	0.000801943	1.1612	up
C17H27N3O17P2	Uridine 5'-diphospho-N-acetylglucosamine	Nucleotides and derivatives	Nucleotides and derivatives	528-04-1	2	15603	24110	15086	47461	47670	45919	1.32613	0.00839394	1.36399	up
C21H27N7O14P2	Nicotinic acid adenine dinucleotide	Nucleotides and derivatives	Nucleotides and derivatives	53-84-9	3	77698	88416	108450	194030	204240	181100	1.34094	0.00118904	1.07734	up
C35H46O20	Echinacoside	Phenolic acids	Phenolic acids	82854-37-3	2	2886	7040	9559	15217	21927	27003	1.18248	0.029183	1.71902	up

## Sheet: GL vs MZ
Formula	Compounds	Class I	Class II	CAS	Level	GL-1	GL-2	GL-3	MZ-1	MZ-2	MZ-3	VIP	p_value	Log2FC	Type
C6H5NO2	Nicotinic acid (Vitamin B3)	Others	Vitamin	59-67-6	3	268880	234870	262160	136040	123680	109480	1.31695	0.000779211	-1.05277	down
C9H8O	Cinnamaldehyde	Phenolic acids	Phenolic acids	14371-10-9	3	31634	40451	41565	9738.8	9225.4	14527	1.29743	0.00456501	-1.76274	down
C5H12N2O2	L-Ornithine	Amino acids and derivatives	Amino acids and derivatives	70-26-8	3	182960	187390	173860	79088	82493	82077	1.34191	0.000822897	-1.15931	down
C5H9NO4	L-Glutamic acid	Amino acids and derivatives	Amino acids and derivatives	56-86-0	3	4783200	5153500	5014200	10854000	11282000	10133000	1.33808	0.00157085	1.10992	up
C5H9NO4	L-threo-3-Methylaspartate	Amino acids and derivatives	Amino acids and derivatives	6061-13-8	1	363710	358430	343210	842340	927320	982700	1.33757	0.00447801	1.36934	up
C9H8O2	Cinnamic acid	Phenolic acids	Phenolic acids	140-10-3	3	526570	561840	576790	232600	263010	266730	1.33273	0.000150825	-1.12719	down
C9H10O2	p-Coumaryl alcohol	Phenolic acids	Phenolic acids	3690-05-9	2	3061000	3304200	3294500	832980	856810	838350	1.34336	0.00102861	-1.9339	down
C4H11O4P	Diethyl phosphate	Organic acids	Organic acids	598-02-7	3	34222	28293	33859	12595	11154	9755.4	1.3228	0.00321801	-1.52429	down
C10H14O2	Rhododendrol	Phenolic acids	Phenolic acids	501-96-2	3	32447	35128	25901	12635	11035	9904.5	1.3123	0.0129627	-1.47723	down
C8H8O4	3-Hydroxy-4-methoxybenzoic acid	Phenolic acids	Phenolic acids	645-08-9	3	19496	28387	25402	10366	16962	9090.5	1.1479	0.0265305	-1.00885	down
C8H8O4	Vanillic acid	Phenolic acids	Phenolic acids	121-34-6	2	1448000	1635100	1896900	658690	647900	747360	1.3166	0.0134518	-1.27774	down
C8H11NO3	Pyridoxine	Others	Vitamin	65-23-6	3	372910	378620	375270	149930	177340	161590	1.33525	0.000926482	-1.20474	down
C7H14N2O3	N-α-Acetyl-L-ornithine	Amino acids and derivatives	Amino acids and derivatives	6205-08-9	3	356500	334630	326640	783640	706590	800670	1.33534	0.00243407	1.1705	up
C10H10O3	Coniferaldehyde	Phenolic acids	Phenolic acids	20649-42-7	3	6747.5	5698.7	7764.1	9	9	9	1.34395	0.00776319	-9.54792	down
C10H12O3	4-Methoxyphenylpropionic acid	Phenolic acids	Phenolic acids	-	3	35321	22860	50116	14688	13473	15648	1.1819	0.111239	-1.30569	down
C10H12O3	Coniferyl alcohol	Phenolic acids	Phenolic acids	458-35-5	3	68739	74988	94524	18655	29952	43831	1.18627	0.0103926	-1.36592	down
C8H16N2O3	N-Glycyl-L-leucine*	Amino acids and derivatives	Amino acids and derivatives	869-19-2	2	1124800	1238500	1284500	522980	431070	508990	1.32808	0.000596075	-1.31806	down
C8H16N2O3	L-Glycyl-L-isoleucine*	Amino acids and derivatives	Amino acids and derivatives	19461-38-2	2	910530	1059500	1108300	460760	369110	495930	1.30355	0.00230081	-1.21528	down
C10H10O4	Methyl caffeate	Phenolic acids	Phenolic acids	3843-74-1	2	18207	24787	28453	33596	54080	57273	1.14705	0.0649439	1.0206	up
C10H13NO3	L-Tyrosine methyl ester	Amino acids and derivatives	Amino acids and derivatives	1080-06-4	3	189140	182470	206370	77562	83486	99719	1.31604	0.000417452	-1.14826	down
C8H16O6	Dambonitol	Others	Saccharides and Alcohols	523-94-4	1	20672	24402	19225	108070	91899	105330	1.33593	0.00195701	2.24735	up
C9H12N2O6	Uridine	Nucleotides and derivatives	Nucleotides and derivatives	58-96-8	1	1349400	1111200	1329300	625890	530880	624930	1.3132	0.00597678	-1.08891	down
C9H12N2O6	β-Pseudouridine	Nucleotides and derivatives	Nucleotides and derivatives	1445-07-4	3	217100	167370	268110	107960	70230	96279	1.23313	0.0360239	-1.24951	down
C10H18N2O5	L-Isoleucyl-L-Aspartate	Amino acids and derivatives	Amino acids and derivatives	-	2	1330700	1241500	1316100	587290	492890	636040	1.32105	0.000330012	-1.17991	down
C10H13N5O3	2'-Deoxyadenosine	Nucleotides and derivatives	Nucleotides and derivatives	958-09-8	3	315900	278490	317720	138170	124960	146810	1.32779	0.00148603	-1.1538	down
C13H15N3O3	Glycyl-tryptophan	Amino acids and derivatives	Amino acids and derivatives	2390-74-1	3	244000	229810	248190	115720	109930	120000	1.33861	0.000261096	-1.06269	down
C10H12N4O5	9-(Arabinosyl)hypoxanthine	Nucleotides and derivatives	Nucleotides and derivatives	7013-16-3	3	37810	36157	32255	17074	17474	9917.2	1.23802	0.00362606	-1.25633	down
C15H22N2O3	L-Leucyl-L-phenylalanine	Amino acids and derivatives	Amino acids and derivatives	56217-82-4	2	9	9	9	21447	20646	16982	1.34428	0.00484073	11.0954	up
C13H16N2O5	L-Aspartyl-L-Phenylalanine	Amino acids and derivatives	Amino acids and derivatives	13433-09-5	2	596560	561950	553780	282850	243500	289240	1.32859	0.000108875	-1.07001	down
C11H15N5O4	2'-O-Methyladenosine	Nucleotides and derivatives	Nucleotides and derivatives	2140-79-6	3	341170	329910	386850	71739	78352	65142	1.33873	0.00268626	-2.29727	down
C11H15N5O4	N6-methyladenosine	Nucleotides and derivatives	Nucleotides and derivatives	1867-73-8	3	41980	57628	64450	14915	25361	19694	1.24933	0.0208113	-1.45189	down
C18H30O3	17-Hydroxylinolenic acid	Lipids	Free fatty acids	-	3	111820	115720	126030	343780	379020	387750	1.33952	0.00131634	1.65121	up
C18H30O3	9-Oxo-10E,12Z-octadecadienoic acid	Lipids	Free fatty acids	54232-59-6	3	6574.1	6661.9	6529.3	2290.7	2256.4	2905.3	1.32623	0.00199079	-1.40719	down
C11H15N5O5	N7-Methylguanosine	Nucleotides and derivatives	Nucleotides and derivatives	20244-86-4	3	36378	45386	38378	7921.9	6411.2	11061	1.31377	0.00208913	-2.24218	down
C18H37NO2	3-Dehydrosphinganine	Lipids	Sphingolipids	16105-69-4	2	207640	183020	184410	70665	76053	66304	1.33586	0.00188551	-1.43274	down
C18H36O3	DL-2-hydroxystearic acid	Lipids	Free fatty acids	629-22-1	2	50372	30071	48260	30684	15691	17826	1.08177	0.0596929	-1.00338	down
C13H18O8	Tachioside	Phenolic acids	Phenolic acids	109194-60-7	2	10801	15844	9558.8	29890	23031	22366	1.21264	0.0147594	1.05626	up
C12H17N5O5	2-(Dimethylamino)guanosine	Nucleotides and derivatives	Nucleotides and derivatives	2140-67-2	3	303560	276100	286660	49128	42693	50109	1.34196	0.000485186	-2.60972	down
C12H17N5O5	N6-(2-Hydroxyethyl)adenosine	Nucleotides and derivatives	Nucleotides and derivatives	4338-48-1	3	261860	231330	256190	38326	42354	46437	1.34058	0.00119804	-2.55954	down
C18H32O4	9-Hydroxy-12-oxo-15(Z)-octadecenoic acid	Lipids	Free fatty acids	-	2	133480	137560	130640	48239	55631	60901	1.32856	0.000266489	-1.28558	down
C18H32O4	5S,8R-DiHODE; (5S,8R,9Z,12Z)-5,8-Dihydroxyoctadeca-9,12-dienoate	Lipids	Free fatty acids	-	3	116620	133940	134620	49687	52543	61877	1.32076	0.00107169	-1.2309	down
C14H18O8	6-O-Acetylarbutin	Phenolic acids	Phenolic acids	10338-88-2	2	74268	68478	81244	274620	247500	258580	1.33897	0.000319653	1.80133	up
C9H13N2O9P	Uridine 5'-monophosphate	Nucleotides and derivatives	Nucleotides and derivatives	58-97-9	1	220300	206560	244420	69220	71692	66476	1.33858	0.00447177	-1.69458	down
C20H36O3	Ethyl 9-Hydroxy-10,12-octadecadienoic acid	Lipids	Free fatty acids	-	3	20700	22359	23503	7698.1	6563.9	8196.2	1.33167	0.000365156	-1.56746	down
C18H34O5	9,12,13-TriHOME; 9(S),12(S),13(S)-Trihydroxy-10(E)-octadecenoic acid	Lipids	Free fatty acids	97134-11-7	2	17996	16471	17569	44273	51078	53642	1.335	0.00629332	1.51766	up
C18H34O5	9,10-Dihydroxy-12,13-epoxyoctadecanoic acid	Lipids	Free fatty acids	-	3	4234.6	4236.2	6987.8	23852	18294	18720	1.29913	0.00491275	1.97723	up
C10H13N4O7P	2'-Deoxyinosine-5'-monophosphate	Nucleotides and derivatives	Nucleotides and derivatives	3393-18-8	3	2876000	2700400	2288500	5897400	6061000	5673900	1.32388	0.000262593	1.16472	up
C9H19O11P	1-(sn-Glycero-3-phospho)-1D-myo-inositol	Others	Saccharides and Alcohols	-	3	188370	276350	341590	488000	811870	642780	1.19774	0.038233	1.26862	up
C15H12O9	p-Dimeric galloyl methyl ester	Phenolic acids	Phenolic acids	-	3	26040	37811	55742	26583	8826.5	4048.9	1.01386	0.075839	-1.59973	down
C15H20O9	Syringaldehyde-4-O-glucoside	Phenolic acids	Phenolic acids	-	2	78014	75263	107090	448760	392410	471460	1.32945	0.00136192	2.33384	up
C10H12N5O7P	Guanosine 3',5'-cyclic monophosphate	Nucleotides and derivatives	Nucleotides and derivatives	7665-99-8	2	926980	795200	843320	287810	248960	241950	1.33562	0.00164935	-1.72006	down
C21H36O4	1-α-Linolenoyl-glycerol*	Lipids	Glycerol ester	-	1	1522300	1387200	1479500	734600	703580	541920	1.30556	0.0007461	-1.14832	down
C20H22O6	Dehydrodiconiferyl alcohol	Phenolic acids	Phenolic acids	97465-82-2	3	31453	38224	37039	9	9	9	1.34435	0.00342853	-11.9485	down
C16H20O10	Trihydroxycinnamoylquinic acid	Phenolic acids	Phenolic acids	-	3	16768	14578	19525	43916	46794	31826	1.27567	0.0263166	1.26829	up
C17H20O11	Sinapoylglucuronic acid	Phenolic acids	Phenolic acids	-	2	13293	13042	10130	31990	31208	42756	1.30318	0.0190595	1.53885	up
C9H14N2O12P2	Uridine 5'-diphosphate	Nucleotides and derivatives	Nucleotides and derivatives	27821-45-0	3	51729	59296	67097	136730	145110	151900	1.32369	0.000166655	1.28396	up
C21H28O9	Grandidentatin	Phenolic acids	Phenolic acids	15732-48-6	3	26653	23289	27087	10928	9437.5	10458	1.33131	0.00267766	-1.32137	down
C22H18O10	Bis(p-Coumaroyl)tartaric acid	Phenolic acids	Phenolic acids	-	2	17724	26390	19614	9574.8	11382	6437	1.2108	0.025642	-1.21808	down
C22H43O9P	LysoPG 16:1	Lipids	Glycerol ester	-	3	8936	10760	10372	3416.2	4410.8	4334.6	1.31247	0.00201231	-1.3059	down
C25H24O13	Feruloylsinapoyltartaric acid	Phenolic acids	Phenolic acids	-	3	59024	73722	57211	28343	34309	26126	1.28842	0.0116736	-1.0974	down
C27H52NO7P	LysoPC 19:2(2n isomer)	Lipids	LPC	-	3	9143.8	9046.2	12972	49983	49822	53832	1.33015	2.45094e-05	2.30167	up
C24H42O20	DMelezitose O-rhamnoside	Others	Saccharides and Alcohols	-	3	16955	15682	13156	5047.8	10769	2470	1.05236	0.047148	-1.32432	down
C33H56O14	2-α-Linolenoyl-glycerol-1,3-di-O-glucoside*	Lipids	Glycerol ester	-	1	17171	40437	22258	12073	9099.8	11020	1.13873	0.15139	-1.31084	down
C33H58O14	1-Linoleoylglycerol-2,3-di-O-glucoside*	Lipids	Glycerol ester	-	1	21006	25524	22352	10234	11405	11328	1.32239	0.00830261	-1.0631	down

## Sheet: RX vs GL
Supplementary Table S2. Differential metabolite analysis
Formula	Compounds	Class I	Class II	CAS	Level	RX-1	RX-2	RX-3	GL-1	GL-2	GL-3	VIP	p_value	Log2FC	Type
C6H5NO2	2-Picolinic acid	Organic acids	Organic acids	98-98-6	3	7697	23218	20045	46411	48130	59334	1.1163	0.00568658	1.59432	up
C5H8N2O2	Cyclo(Ala-Gly)	Amino acids and derivatives	Amino acids and derivatives	4526-77-6	2	56977	68468	61826	113750	131000	136030	1.26975	0.00369457	1.02383	up
C5H7NO3	5-Oxo-L-Proline	Amino acids and derivatives	Amino acids and derivatives	98-79-3	3	3698	16300	16288	53207	39086	39354	1.06616	0.00736002	1.85919	up
C4H8N2O3	L-Asparagine	Amino acids and derivatives	Amino acids and derivatives	70-47-3	2	228340	222740	239080	600910	590300	531040	1.29079	0.00278882	1.31929	up
C9H8O	Cinnamaldehyde	Phenolic acids	Phenolic acids	14371-10-9	3	8634.9	9982.7	13166	31634	40451	41565	1.26404	0.00587724	1.83824	up
C5H12N2O2	L-Ornithine	Amino acids and derivatives	Amino acids and derivatives	70-26-8	3	31485	41926	34699	182960	187390	173860	1.28941	1.4723e-05	2.33166	up
C7H7NO2	Anthranilic Acid	Phenolic acids	Phenolic acids	118-92-3	3	14542	18011	14373	34866	32846	41557	1.26229	0.00709863	1.21942	up
C7H7NO2	4-Aminobenzoic acid	Phenolic acids	Phenolic acids	150-13-0	3	15177	12657	17044	49070	43427	39250	1.27143	0.00362921	1.55369	up
C7H6O3	4-Hydroxybenzoic acid	Phenolic acids	Phenolic acids	99-96-7	3	1077300	1229300	1222700	2477800	2559900	2722600	1.28709	0.000188624	1.13673	up
C7H6O3	2,5-Dihydroxybenzaldehyde	Phenolic acids	Phenolic acids	1194-98-5	3	652810	677550	761300	1367300	1415500	1418300	1.28578	0.0003421	1.00612	up
C7H6O3	Protocatechualdehyde	Phenolic acids	Phenolic acids	139-85-5	3	494990	587740	594180	1175700	1181100	1272500	1.27993	0.000131704	1.11389	up
C6H10O4	2,2-Dimethylsuccinic acid	Organic acids	Organic acids	597-43-3	2	16000	17736	17672	54000	50779	43173	1.28282	0.00823488	1.52506	up
C9H10O2	p-Coumaryl alcohol	Phenolic acids	Phenolic acids	3690-05-9	2	585510	633510	681940	3061000	3304200	3294500	1.29528	0.000287152	2.34525	up
C7H6O4	3,4-Dihydroxybenzoic acid (Protocatechuic acid)*	Phenolic acids	Phenolic acids	99-50-3	3	83306	100450	96928	202770	186270	199580	1.27826	0.000147166	1.06839	up
C6H11NO4	N-Acetyl-L-threonine	Amino acids and derivatives	Amino acids and derivatives	17093-74-2	3	8937	6462	16061	23478	23581	19085	1.07262	0.037671	1.07209	up
C10H14O2	Rhododendrol	Phenolic acids	Phenolic acids	501-96-2	3	11477	12746	18121	32447	35128	25901	1.1971	0.0092586	1.14244	up
C8H8O4	Vanillic acid	Phenolic acids	Phenolic acids	121-34-6	2	640790	771210	626940	1448000	1635100	1896900	1.26647	0.0103271	1.28833	up
C8H11NO3	Pyridoxine	Others	Vitamin	65-23-6	3	160640	156850	169590	372910	378620	375270	1.29574	3.51295e-05	1.21	up
C7H11N3O2	1-Methylhistidine	Amino acids and derivatives	Amino acids and derivatives	332-80-9	3	54153	37319	47984	80842	116540	85628	1.18701	0.0347261	1.02104	up
C6H14N4O2	L-Arginine	Amino acids and derivatives	Amino acids and derivatives	74-79-3	1	5436200	5826400	4914200	12893000	15398000	13110000	1.28132	0.00498747	1.35574	up
C7H12O5	2-Isopropylmalic Acid	Organic acids	Organic acids	49601-06-1	2	67456	72418	79690	153120	196840	216590	1.26336	0.0221253	1.36756	up
C10H10O3	Coniferaldehyde	Phenolic acids	Phenolic acids	20649-42-7	3	9	9	9	6747.5	5698.7	7764.1	1.29734	0.00776319	9.54792	up
C10H12O3	Coniferyl alcohol	Phenolic acids	Phenolic acids	458-35-5	3	35019	31199	46396	68739	74988	94524	1.20747	0.0158607	1.0811	up
C10H16O3	(E)-Linalool-1-oic acid	Lipids	Free fatty acids	-	3	13981	14887	5078.7	24896	59178	24624	1.02854	0.154469	1.67898	up
C8H16N2O3	N-Glycyl-L-leucine*	Amino acids and derivatives	Amino acids and derivatives	869-19-2	2	345740	388190	379480	1124800	1238500	1284500	1.29295	0.00178557	1.71204	up
C8H16N2O3	L-Glycyl-L-isoleucine*	Amino acids and derivatives	Amino acids and derivatives	19461-38-2	2	265030	370950	335280	910530	1059500	1108300	1.27262	0.00181483	1.66422	up
C7H16N4O2	N-Monomethyl-L-arginine	Amino acids and derivatives	Amino acids and derivatives	17035-90-4	2	38887	52742	94022	117810	98445	178530	1.01889	0.0841514	1.08847	up
C9H20N2O2	Trimethyllysine	Amino acids and derivatives	Amino acids and derivatives	23284-33-5	1	313910	324960	332410	856480	890440	760160	1.28926	0.0050763	1.36805	up
C7H13NO3S	N-Acetyl-L-Methionine	Amino acids and derivatives	Amino acids and derivatives	65-82-7	3	118950	122140	131870	325210	322170	322590	1.29471	0.000187316	1.37892	up
C10H10O4	Ferulic acid*	Phenolic acids	Phenolic acids	537-98-4	2	298740	361830	371820	1070100	1094000	1016600	1.28616	2.46723e-05	1.62336	up
C10H10O4	Isoferulic Acid*	Phenolic acids	Phenolic acids	25522-33-2	2	596980	646800	685760	1689800	1624300	1838200	1.29008	0.00110029	1.41696	up
C10H13NO3	L-Tyrosine methyl ester	Amino acids and derivatives	Amino acids and derivatives	1080-06-4	3	78367	71689	62779	189140	182470	206370	1.28478	0.000369559	1.44128	up
C8H16O6	Dambonitol	Others	Saccharides and Alcohols	523-94-4	1	297560	362510	323790	20672	24402	19225	1.29526	0.00358124	-3.93558	down
C11H12O5	Sinapic acid	Phenolic acids	Phenolic acids	530-59-6	2	4620600	4488100	4398800	11472000	11796000	11519000	1.29703	3.08442e-06	1.36479	up
C11H20N2O3	L-Prolyl-L-Leucine	Amino acids and derivatives	Amino acids and derivatives	52899-07-7	2	2469500	2709900	2778500	5366700	5459100	5428600	1.29064	0.000513249	1.03037	up
C5H11O8P	Ribulose-5-phosphate	Others	Saccharides and Alcohols	4300-28-1	3	47381	44296	39596	104650	113880	127160	1.2834	0.00426867	1.39691	up
C12H16N2O3	L-Alanyl-L-Phenylalanine	Amino acids and derivatives	Amino acids and derivatives	3061-90-3	2	269830	320600	248290	514330	523880	650510	1.24305	0.0111594	1.00967	up
C9H12N2O6	Uridine	Nucleotides and derivatives	Nucleotides and derivatives	58-96-8	1	463640	586280	584320	1349400	1111200	1329300	1.26164	0.00343359	1.21354	up
C9H12N2O6	β-Pseudouridine	Nucleotides and derivatives	Nucleotides and derivatives	1445-07-4	3	75156	87393	88632	217100	167370	268110	1.24	0.0415461	1.37743	up
C10H18N2O5	L-Isoleucyl-L-Aspartate	Amino acids and derivatives	Amino acids and derivatives	-	2	366270	347970	367620	1330700	1241500	1316100	1.2965	0.000507883	1.84563	up
C10H13N5O3	2'-Deoxyadenosine	Nucleotides and derivatives	Nucleotides and derivatives	958-09-8	3	125170	153210	155750	315900	278490	317720	1.26603	0.000806797	1.07108	up
C13H15N3O3	Glycyl-tryptophan	Amino acids and derivatives	Amino acids and derivatives	2390-74-1	3	86499	91589	87711	244000	229810	248190	1.2954	0.000658392	1.44166	up
C13H16N2O5	L-Aspartyl-L-Phenylalanine	Amino acids and derivatives	Amino acids and derivatives	13433-09-5	2	195310	190200	159310	596560	561950	553780	1.28839	2.76796e-05	1.65208	up
C11H15N5O4	2'-O-Methyladenosine	Nucleotides and derivatives	Nucleotides and derivatives	2140-79-6	3	58531	70509	72948	341170	329910	386850	1.29118	0.00229346	2.3889	up
C11H15N5O4	N6-methyladenosine	Nucleotides and derivatives	Nucleotides and derivatives	1867-73-8	3	15650	14231	17348	41980	57628	64450	1.26795	0.0261611	1.79646	up
C10H13N5O5	Guanosine	Nucleotides and derivatives	Nucleotides and derivatives	118-00-3	1	15789000	16047000	17177000	33580000	33834000	37008000	1.29109	0.0012523	1.09119	up
C10H12N4O6	Xanthosine	Nucleotides and derivatives	Nucleotides and derivatives	146-80-5	3	224650	276110	300430	124900	129380	145440	1.2481	0.0204268	-1.00315	down
C17H34O3	3-Hydroxy-palmitic acid methyl ester	Lipids	Free fatty acids	51883-36-4	2	31267	28376	31193	65956	55588	65481	1.27779	0.00727071	1.0419	up
C18H28O3	12-Oxo-phytodienoic acid	Lipids	Free fatty acids	85551-10-6	3	2416.9	1617.3	1879.6	6002.4	6992.4	5153.4	1.25623	0.00780476	1.61767	up
C18H32O3	9-Oxo-12Z-Octadecenoic acid	Lipids	Free fatty acids	112543-32-5	3	21855	20932	28639	53377	46659	46896	1.24335	0.00160975	1.04063	up
C18H32O3	12,13-Epoxy-9-Octadecenoic Acid	Lipids	Free fatty acids	6799-85-5	3	4297.8	1860.9	2980.2	10219	9689.3	12253	1.21398	0.00195578	1.81523	up
C11H15N5O5	N7-Methylguanosine	Nucleotides and derivatives	Nucleotides and derivatives	20244-86-4	3	12599	16471	14203	36378	45386	38378	1.27195	0.00505953	1.4732	up
C18H37NO2	3-Dehydrosphinganine	Lipids	Sphingolipids	16105-69-4	2	68547	86953	79421	207640	183020	184410	1.27536	0.000615968	1.29156	up
C12H17N5O5	2-(Dimethylamino)guanosine	Nucleotides and derivatives	Nucleotides and derivatives	2140-67-2	3	51707	84679	78001	303560	276100	286660	1.26606	0.000101248	2.01468	up
C12H17N5O5	N6-(2-Hydroxyethyl)adenosine	Nucleotides and derivatives	Nucleotides and derivatives	4338-48-1	3	58632	77246	62274	261860	231330	256190	1.28468	0.000263284	1.91909	up
C18H32O4	9-Hydroxy-12-oxo-15(Z)-octadecenoic acid	Lipids	Free fatty acids	-	2	39871	45462	45819	133480	137560	130640	1.29241	5.4964e-06	1.61481	up
C18H32O4	5S,8R-DiHODE; (5S,8R,9Z,12Z)-5,8-Dihydroxyoctadeca-9,12-dienoate	Lipids	Free fatty acids	-	3	39928	42776	46798	116620	133940	134620	1.28901	0.00223059	1.57256	up
C14H18O8	6-O-Acetylarbutin	Phenolic acids	Phenolic acids	10338-88-2	2	1249100	1213600	1232500	74268	68478	81244	1.29656	1.194e-05	-4.04415	down
C9H13N2O9P	Uridine 5'-monophosphate	Nucleotides and derivatives	Nucleotides and derivatives	58-97-9	1	44626	45750	44447	220300	206560	244420	1.29559	0.00376848	2.31585	up
C20H36O3	Ethyl 9-Hydroxy-10,12-octadecadienoic acid	Lipids	Free fatty acids	-	3	8652.8	9730.7	9025.8	20700	22359	23503	1.28995	0.00138689	1.28003	up
C18H32O5	9,12,13-Trihydroxy-10,15-octadecadienoic acid	Lipids	Free fatty acids	-	2	17837	21981	20273	46699	41938	48391	1.27643	0.000889337	1.18925	up
C14H18O9	5-Glucosyloxy-2-Hydroxybenzoic acid methyl ester	Phenolic acids	Phenolic acids	-	2	386320	416010	388490	165820	155200	200190	1.273	0.000335942	-1.19202	down
C10H13N4O7P	2'-Deoxyinosine-5'-monophosphate	Nucleotides and derivatives	Nucleotides and derivatives	3393-18-8	3	6410600	5882600	6137500	2876000	2700400	2288500	1.28102	0.0001218	-1.22861	down
C15H12O9	p-Dimeric galloyl methyl ester	Phenolic acids	Phenolic acids	-	3	13666	27149	9505.5	26040	37811	55742	1.0033	0.0985819	1.24891	up
C10H12N5O7P	Guanosine 3',5'-cyclic monophosphate	Nucleotides and derivatives	Nucleotides and derivatives	7665-99-8	2	209700	265150	245650	926980	795200	843320	1.28569	0.0011979	1.83217	up
C21H36O4	1-α-Linolenoyl-glycerol*	Lipids	Glycerol ester	-	1	649080	605350	715640	1522300	1387200	1479500	1.28525	0.000127658	1.15565	up
C21H40O4	1-Oleoyl-Sn-Glycerol	Lipids	Glycerol ester	129784-87-8	2	284690	359970	279590	749900	795380	965850	1.26757	0.00784749	1.44198	up
C20H22O6	Dehydrodiconiferyl alcohol	Phenolic acids	Phenolic acids	97465-82-2	3	9	9	9	31453	38224	37039	1.29768	0.00342853	11.9485	up
C10H14N5O8P	Guanosine 5'-monophosphate	Nucleotides and derivatives	Nucleotides and derivatives	85-32-5	3	7238.1	6103.8	8469.6	18668	16110	13657	1.231	0.0132178	1.15096	up
C16H20O10	Trihydroxycinnamoylquinic acid	Phenolic acids	Phenolic acids	-	3	54002	48418	45519	16768	14578	19525	1.27501	0.0011208	-1.54009	down
C17H20O11	Sinapoylglucuronic acid	Phenolic acids	Phenolic acids	-	2	49195	48824	43268	13293	13042	10130	1.28608	0.000482728	-1.95404	down
C21H28O9	Grandidentatin	Phenolic acids	Phenolic acids	15732-48-6	3	9749.7	13606	14227	26653	23289	27087	1.22222	0.00223367	1.03533	up
C21H18O12	Vnilloylcaffeoyltartaric acid	Phenolic acids	Phenolic acids	-	2	27378	34615	33898	71502	59848	75381	1.25324	0.00629148	1.10829	up
C21H18O13	3,4-Digalloylshikimic acid	Phenolic acids	Phenolic acids	-	3	9	9	9	14716	115890	5487.5	1.26327	0.328213	12.2994	up
C22H43O9P	LysoPG 16:1	Lipids	Glycerol ester	-	3	2353.1	3053.1	1830	8936	10760	10372	1.26779	0.000757743	2.05492	up
C22H22O13	1-O-Caffeoyl-4-O-galloyl-β-D-glucose	Phenolic acids	Phenolic acids	-	3	9	9	9	27228	314050	13200	1.26587	0.351359	13.6804	up
C24H22O12	Feruloylferuloyltartaric acid	Phenolic acids	Phenolic acids	-	3	9	9	9	3012.7	6165.4	8651	1.29282	0.0679694	9.36706	up
C27H46O9	2-α-Linolenoyl-glycerol-1-O-glucoside*	Lipids	Glycerol ester	-	1	29626	35011	45666	97266	76616	55376	1.12052	0.0666593	1.0555	up
C26H32O11	Dehydrodiconiferyl alcohol-gamma'-O-glucoside	Phenolic acids	Phenolic acids	-	2	242680	807760	267200	1286300	1288200	1423100	1.10539	0.0338414	1.60118	up
C25H24O13	Feruloylsinapoyltartaric acid	Phenolic acids	Phenolic acids	-	3	22631	28625	21950	59024	73722	57211	1.26005	0.00929727	1.37564	up
C27H52NO7P	LysoPC 19:2	Lipids	LPC	-	3	3423.7	4140.1	3925	8867.2	8853.8	7490.5	1.26935	0.00356542	1.13385	up
C25H28O13	Syringic acid-4-O-(6''-feruloyl)glucoside	Phenolic acids	Phenolic acids	-	3	22456	19794	18874	46986	50030	38636	1.26197	0.0121893	1.1501	up
C24H42O20	DMelezitose O-rhamnoside	Others	Saccharides and Alcohols	-	3	4361	5567.2	7496	16955	15682	13156	1.22092	0.00319938	1.39403	up
C33H56O14	1-Linolenoyl-rac-glycerol-diglucoside	Lipids	Free fatty acids	-	3	985460	1040400	1221900	2305900	2048800	2151400	1.26889	0.000468922	1.00235	up
C33H58O14	1-Linoleoylglycerol-2,3-di-O-glucoside*	Lipids	Glycerol ester	-	1	6961.7	7344.8	8156.3	21006	25524	22352	1.28667	0.00491384	1.61659	up
C33H58O14	2-Linoleoylglycerol-1,3-di-O-glucoside*	Lipids	Glycerol ester	-	1	6622.8	12283	7465.5	16621	28952	30797	1.15731	0.0495036	1.53404	up
