# Supplementary material for: Identification of Primary Metabolite Profiles Reveals Quality Characteristics of Citrus maxima ‘Shatian Yu’ from Different Origins
Source: Curr Issues Mol Biol. 2024 Nov 11;46(11):12830–46. doi: 10.3390/cimb46110764 (PMC11593049; doi:10.3390/cimb46110764)
Supplement: Supplementary file 1 [file cimb-46-00764-s001.zip › Supplementary Table S3.xlsx]

## Sheet: GL vs CS
Kegg_level_1	Kegg_pathway	ko_id	Metabolome_frequency	P_value	DA_score	Up_num	Down_num
Metabolism	Phenylalanine metabolism	ko00360	12 out of 250 4.8%	0.0153977	-0.0833333	3	4
Metabolism	Phenylpropanoid biosynthesis	ko00940	21 out of 250 8.4%	0.0216972	0.285714	8	2
Metabolism	Zeatin biosynthesis	ko00908	8 out of 250 3.2%	0.0299304	0.375	4	1
Metabolism	Indole alkaloid biosynthesis	ko00901	2 out of 250 0.8%	0.0668273	1	2	0
Metabolism	Pyruvate metabolism	ko00620	7 out of 250 2.8%	0.0772477	0	2	2
Metabolism	alpha-Linolenic acid metabolism	ko00592	10 out of 250 4%	0.0860323	0.3	4	1
Metabolism	Ubiquinone and other terpenoid-quinone biosynthesis	ko00130	5 out of 250 2%	0.112184	0.2	2	1
Metabolism	Oxidative phosphorylation	ko00190	5 out of 250 2%	0.112184	0.2	2	1
Metabolism	Biosynthesis of secondary metabolites	ko01110	98 out of 250 39.2%	0.117881	0.163265	23	7
Metabolism	Tyrosine metabolism	ko00350	11 out of 250 4.4%	0.126342	0.0909091	3	2
Metabolism	Nicotinate and nicotinamide metabolism	ko00760	11 out of 250 4.4%	0.126342	-0.0909091	2	3
Metabolism	Biosynthesis of various secondary metabolites - part 2	ko00998	11 out of 250 4.4%	0.126342	0.272727	4	1
Metabolism	Stilbenoid, diarylheptanoid and gingerol biosynthesis	ko00945	3 out of 250 1.2%	0.166529	0.666667	2	0
Metabolism	Thiamine metabolism	ko00730	3 out of 250 1.2%	0.166529	0.666667	2	0
Metabolism	Flavonoid biosynthesis	ko00941	3 out of 250 1.2%	0.166529	0.666667	2	0
Metabolism	Isoquinoline alkaloid biosynthesis	ko00950	3 out of 250 1.2%	0.166529	0.666667	2	0
Metabolism	Amino sugar and nucleotide sugar metabolism	ko00520	12 out of 250 4.8%	0.173783	0.416667	5	0
Metabolism	Alanine, aspartate and glutamate metabolism	ko00250	12 out of 250 4.8%	0.173783	-0.0833333	2	3
Metabolism	Galactose metabolism	ko00052	16 out of 250 6.4%	0.210446	0.375	6	0
Metabolism	Betalain biosynthesis	ko00965	1 out of 250 0.4%	0.26	1	1	0
Metabolism	2-Oxocarboxylic acid metabolism	ko01210	22 out of 250 8.8%	0.335573	0.227273	6	1
Metabolism	Carbon metabolism	ko01200	22 out of 250 8.8%	0.335573	-0.0454545	3	4
Metabolism	Cyanoamino acid metabolism	ko00460	8 out of 250 3.2%	0.345583	-0.125	1	2
Metabolism	Monobactam biosynthesis	ko00261	5 out of 250 2%	0.388439	0	1	1
Metabolism	Histidine metabolism	ko00340	5 out of 250 2%	0.388439	0	1	1
Metabolism	Neomycin, kanamycin and gentamicin biosynthesis	ko00524	5 out of 250 2%	0.388439	0.4	2	0
Metabolism	Butanoate metabolism	ko00650	9 out of 250 3.6%	0.42778	-0.111111	1	2
Metabolism	beta-Alanine metabolism	ko00410	9 out of 250 3.6%	0.42778	-0.111111	1	2
Environmental Information Processing	Plant hormone signal transduction	ko04075	2 out of 250 0.8%	0.453173	-0.5	0	1
Genetic Information Processing	Sulfur relay system	ko04122	2 out of 250 0.8%	0.453173	-0.5	0	1
Metabolism	D-Arginine and D-ornithine metabolism	ko00472	2 out of 250 0.8%	0.453173	0.5	1	0
Metabolism	Photosynthesis	ko00195	2 out of 250 0.8%	0.453173	0.5	1	0
Metabolism	Pyrimidine metabolism	ko00240	17 out of 250 6.8%	0.465587	0.176471	4	1
Metabolism	Pentose phosphate pathway	ko00030	6 out of 250 2.4%	0.491049	0.333333	2	0
Metabolism	Tryptophan metabolism	ko00380	6 out of 250 2.4%	0.491049	0.333333	2	0
Metabolism	Fructose and mannose metabolism	ko00051	6 out of 250 2.4%	0.491049	0.333333	2	0
Metabolism	Glycine, serine and threonine metabolism	ko00260	10 out of 250 4%	0.506273	0.1	2	1
Metabolism	Phenylalanine, tyrosine and tryptophan biosynthesis	ko00400	10 out of 250 4%	0.506273	0.3	3	0
Metabolism	Carbon fixation in photosynthetic organisms	ko00710	10 out of 250 4%	0.506273	-0.1	1	2
Environmental Information Processing	ABC transporters	ko02010	38 out of 250 15.2%	0.551711	0.210526	9	1
Metabolism	Linoleic acid metabolism	ko00591	15 out of 250 6%	0.57887	0.266667	4	0
Metabolism	Arginine biosynthesis	ko00220	11 out of 250 4.4%	0.579043	-0.0909091	1	2
Metabolism	Citrate cycle (TCA cycle)	ko00020	7 out of 250 2.8%	0.582388	-0.285714	0	2
Metabolism	Glucosinolate biosynthesis	ko00966	7 out of 250 2.8%	0.582388	0.285714	2	0
Metabolism	Sphingolipid metabolism	ko00600	3 out of 250 1.2%	0.596494	-0.333333	0	1
Metabolism	Valine, leucine and isoleucine biosynthesis	ko00290	8 out of 250 3.2%	0.661323	0.25	2	0
Metabolism	Pantothenate and CoA biosynthesis	ko00770	8 out of 250 3.2%	0.661323	-0.25	0	2
Metabolism	Glutathione metabolism	ko00480	8 out of 250 3.2%	0.661323	0	1	1
Metabolism	Starch and sucrose metabolism	ko00500	9 out of 250 3.6%	0.728049	0.222222	2	0
Metabolism	Metabolic pathways	ko01100	208 out of 250 83.2%	0.732961	0.100962	37	16
Genetic Information Processing	Aminoacyl-tRNA biosynthesis	ko00970	18 out of 250 7.2%	0.736621	0	2	2
Metabolism	Purine metabolism	ko00230	18 out of 250 7.2%	0.736621	0.222222	4	0
Metabolism	Sulfur metabolism	ko00920	5 out of 250 2%	0.78124	-0.2	0	1
Metabolism	Tropane, piperidine and pyridine alkaloid biosynthesis	ko00960	6 out of 250 2.4%	0.839279	0.166667	1	0
Metabolism	Lysine biosynthesis	ko00300	6 out of 250 2.4%	0.839279	-0.166667	0	1
Metabolism	Glycolysis / Gluconeogenesis	ko00010	6 out of 250 2.4%	0.839279	0.166667	1	0
Metabolism	Biosynthesis of amino acids	ko01230	43 out of 250 17.2%	0.84741	0.0697674	6	3
Metabolism	Vitamin B6 metabolism	ko00750	7 out of 250 2.8%	0.882094	0.142857	1	0
Metabolism	Glyoxylate and dicarboxylate metabolism	ko00630	13 out of 250 5.2%	0.89525	0	1	1
Metabolism	Cysteine and methionine metabolism	ko00270	13 out of 250 5.2%	0.89525	-0.153846	0	2
Metabolism	Biosynthesis of cofactors	ko01240	46 out of 250 18.4%	0.903685	0.108696	7	2
Metabolism	Arginine and proline metabolism	ko00330	8 out of 250 3.2%	0.913632	0.125	1	0
Metabolism	Ascorbate and aldarate metabolism	ko00053	14 out of 250 5.6%	0.987081	-0.0714286	0	1

## Sheet: GL vs JY
Kegg_level_1	Kegg_pathway	ko_id	Metabolome_frequency	P_value	DA_score	Up_num	Down_num
Metabolism	Arginine biosynthesis	ko00220	11 out of 250 4.4%	0.0360445	0.272727	3	0
Metabolism	Neomycin, kanamycin and gentamicin biosynthesis	ko00524	5 out of 250 2%	0.0430983	0.4	2	0
Metabolism	Arginine and proline metabolism	ko00330	8 out of 250 3.2%	0.105926	0.25	2	0
Metabolism	C5-Branched dibasic acid metabolism	ko00660	8 out of 250 3.2%	0.105926	0.25	2	0
Metabolism	Glutathione metabolism	ko00480	8 out of 250 3.2%	0.105926	0.25	2	0
Metabolism	Zeatin biosynthesis	ko00908	8 out of 250 3.2%	0.105926	0.25	2	0
Metabolism	Nitrogen metabolism	ko00910	2 out of 250 0.8%	0.139084	0.5	1	0
Metabolism	Porphyrin and chlorophyll metabolism	ko00860	2 out of 250 0.8%	0.139084	0.5	1	0
Environmental Information Processing	Plant hormone signal transduction	ko04075	2 out of 250 0.8%	0.139084	-0.5	0	1
Metabolism	D-Arginine and D-ornithine metabolism	ko00472	2 out of 250 0.8%	0.139084	0.5	1	0
Metabolism	alpha-Linolenic acid metabolism	ko00592	10 out of 250 4%	0.156179	0	1	1
Metabolism	Thiamine metabolism	ko00730	3 out of 250 1.2%	0.20157	0.333333	1	0
Metabolism	Taurine and hypotaurine metabolism	ko00430	3 out of 250 1.2%	0.20157	0.333333	1	0
Metabolism	Carbapenem biosynthesis	ko00332	3 out of 250 1.2%	0.20157	0.333333	1	0
Metabolism	Amino sugar and nucleotide sugar metabolism	ko00520	12 out of 250 4.8%	0.210276	0.166667	2	0
Metabolism	Glyoxylate and dicarboxylate metabolism	ko00630	13 out of 250 5.2%	0.238158	0.153846	2	0
Environmental Information Processing	ABC transporters	ko02010	38 out of 250 15.2%	0.284448	0.105263	4	0
Metabolism	Ubiquinone and other terpenoid-quinone biosynthesis	ko00130	5 out of 250 2%	0.31392	-0.2	0	1
Metabolism	Histidine metabolism	ko00340	5 out of 250 2%	0.31392	0.2	1	0
Metabolism	Monobactam biosynthesis	ko00261	5 out of 250 2%	0.31392	0.2	1	0
Metabolism	Oxidative phosphorylation	ko00190	5 out of 250 2%	0.31392	0.2	1	0
Metabolism	Purine metabolism	ko00230	18 out of 250 7.2%	0.378652	0.111111	2	0
Genetic Information Processing	Aminoacyl-tRNA biosynthesis	ko00970	18 out of 250 7.2%	0.378652	0.111111	2	0
Metabolism	Pyruvate metabolism	ko00620	7 out of 250 2.8%	0.411219	0.142857	1	0
Metabolism	Biosynthesis of cofactors	ko01240	46 out of 250 18.4%	0.430105	0.0869565	4	0
Metabolism	Phenylpropanoid biosynthesis	ko00940	21 out of 250 8.4%	0.459243	0	1	1
Metabolism	Carbon metabolism	ko01200	22 out of 250 8.8%	0.484962	0.0909091	2	0
Metabolism	2-Oxocarboxylic acid metabolism	ko01210	22 out of 250 8.8%	0.484962	0.0909091	2	0
Metabolism	Butanoate metabolism	ko00650	9 out of 250 3.6%	0.495382	0.111111	1	0
Metabolism	Biosynthesis of various secondary metabolites - part 2	ko00998	11 out of 250 4.4%	0.568091	-0.0909091	0	1
Metabolism	Nicotinate and nicotinamide metabolism	ko00760	11 out of 250 4.4%	0.568091	0.0909091	1	0
Metabolism	Alanine, aspartate and glutamate metabolism	ko00250	12 out of 250 4.8%	0.60062	0.0833333	1	0
Metabolism	Phenylalanine metabolism	ko00360	12 out of 250 4.8%	0.60062	-0.0833333	0	1
Metabolism	Biosynthesis of secondary metabolites	ko01110	98 out of 250 39.2%	0.603635	0.0306122	5	2
Metabolism	Biosynthesis of amino acids	ko01230	43 out of 250 17.2%	0.62872	0.0697674	3	0
Metabolism	Cysteine and methionine metabolism	ko00270	13 out of 250 5.2%	0.630825	0.0769231	1	0
Metabolism	Linoleic acid metabolism	ko00591	15 out of 250 6%	0.684883	0.0666667	1	0
Metabolism	Galactose metabolism	ko00052	16 out of 250 6.4%	0.709019	0.0625	1	0
Metabolism	Pyrimidine metabolism	ko00240	17 out of 250 6.8%	0.731402	0.0588235	1	0
Metabolism	Metabolic pathways	ko01100	208 out of 250 83.2%	0.835165	0.0480769	12	2

## Sheet: GL vs MZ
Kegg_level_1	Kegg_pathway	ko_id	Metabolome_frequency	P_value	DA_score	Up_num	Down_num
Metabolism	Phenylpropanoid biosynthesis	ko00940	21 out of 250 8.4%	0.0443588	-0.238095	0	5
Metabolism	Linoleic acid metabolism	ko00591	15 out of 250 6%	0.0499076	0	2	2
Metabolism	Pyrimidine metabolism	ko00240	17 out of 250 6.8%	0.0755614	-0.117647	1	3
Metabolism	Arginine biosynthesis	ko00220	11 out of 250 4.4%	0.0851512	0.0909091	2	1
Metabolism	C5-Branched dibasic acid metabolism	ko00660	8 out of 250 3.2%	0.185036	0.25	2	0
Metabolism	Glutathione metabolism	ko00480	8 out of 250 3.2%	0.185036	0	1	1
Metabolism	Arginine and proline metabolism	ko00330	8 out of 250 3.2%	0.185036	0	1	1
Metabolism	Porphyrin and chlorophyll metabolism	ko00860	2 out of 250 0.8%	0.190361	0.5	1	0
Metabolism	Nitrogen metabolism	ko00910	2 out of 250 0.8%	0.190361	0.5	1	0
Metabolism	D-Arginine and D-ornithine metabolism	ko00472	2 out of 250 0.8%	0.190361	-0.5	0	1
Metabolism	Purine metabolism	ko00230	18 out of 250 7.2%	0.262896	-0.0555556	1	2
Metabolism	alpha-Linolenic acid metabolism	ko00592	10 out of 250 4%	0.26306	0	1	1
Metabolism	Carbapenem biosynthesis	ko00332	3 out of 250 1.2%	0.271978	0.333333	1	0
Metabolism	Sphingolipid metabolism	ko00600	3 out of 250 1.2%	0.271978	-0.333333	0	1
Metabolism	Taurine and hypotaurine metabolism	ko00430	3 out of 250 1.2%	0.271978	0.333333	1	0
Metabolism	Biosynthesis of various secondary metabolites - part 2	ko00998	11 out of 250 4.4%	0.302596	-0.181818	0	2
Metabolism	Glyoxylate and dicarboxylate metabolism	ko00630	13 out of 250 5.2%	0.380633	0.153846	2	0
Metabolism	2-Oxocarboxylic acid metabolism	ko01210	22 out of 250 8.8%	0.381148	0.0454545	2	1
Metabolism	Ubiquinone and other terpenoid-quinone biosynthesis	ko00130	5 out of 250 2%	0.412162	-0.2	0	1
Metabolism	Neomycin, kanamycin and gentamicin biosynthesis	ko00524	5 out of 250 2%	0.412162	0.2	1	0
Metabolism	Histidine metabolism	ko00340	5 out of 250 2%	0.412162	0.2	1	0
Metabolism	Tropane, piperidine and pyridine alkaloid biosynthesis	ko00960	6 out of 250 2.4%	0.472146	-0.166667	0	1
Metabolism	Biosynthesis of cofactors	ko01240	46 out of 250 18.4%	0.50275	-0.0217391	2	3
Metabolism	Vitamin B6 metabolism	ko00750	7 out of 250 2.8%	0.526229	-0.142857	0	1
Metabolism	Biosynthesis of secondary metabolites	ko01110	98 out of 250 39.2%	0.54644	-0.0612245	2	8
Environmental Information Processing	ABC transporters	ko02010	38 out of 250 15.2%	0.547727	-0.0526316	1	3
Metabolism	Zeatin biosynthesis	ko00908	8 out of 250 3.2%	0.574971	0.125	1	0
Metabolism	Butanoate metabolism	ko00650	9 out of 250 3.6%	0.618879	0.111111	1	0
Metabolism	Carbon metabolism	ko01200	22 out of 250 8.8%	0.673719	0.0909091	2	0
Metabolism	Nicotinate and nicotinamide metabolism	ko00760	11 out of 250 4.4%	0.693996	-0.0909091	0	1
Metabolism	Phenylalanine metabolism	ko00360	12 out of 250 4.8%	0.726005	-0.0833333	0	1
Metabolism	Alanine, aspartate and glutamate metabolism	ko00250	12 out of 250 4.8%	0.726005	0.0833333	1	0
Metabolism	Biosynthesis of amino acids	ko01230	43 out of 250 17.2%	0.843303	0.0232558	2	1
Genetic Information Processing	Aminoacyl-tRNA biosynthesis	ko00970	18 out of 250 7.2%	0.860269	0.0555556	1	0
Metabolism	Metabolic pathways	ko01100	208 out of 250 83.2%	0.962058	-0.0480769	4	14

## Sheet: RX vs GL
Supplementary Table S3. Kegg.DA score
Kegg_level_1	Kegg_pathway	ko_id	Metabolome_frequency	P_value	DA_score	Up_num	Down_num
Metabolism	Purine metabolism	ko00230	18 out of 250 7.2%	0.0059136	0.166667	5	2
Metabolism	Folate biosynthesis	ko00790	2 out of 250 0.8%	0.0191165	1	2	0
Metabolism	D-Arginine and D-ornithine metabolism	ko00472	2 out of 250 0.8%	0.0191165	1	2	0
Metabolism	Phenylpropanoid biosynthesis	ko00940	21 out of 250 8.4%	0.0545355	0.285714	6	0
Metabolism	Acridone alkaloid biosynthesis	ko01058	1 out of 250 0.4%	0.14	1	1	0
Metabolism	Caffeine metabolism	ko00232	1 out of 250 0.4%	0.14	-1	0	1
Metabolism	Biosynthesis of secondary metabolites	ko01110	98 out of 250 39.2%	0.149758	0.153061	16	1
Metabolism	Tryptophan metabolism	ko00380	6 out of 250 2.4%	0.198857	0.333333	2	0
Metabolism	Vitamin B6 metabolism	ko00750	7 out of 250 2.8%	0.254674	0.285714	2	0
Metabolism	Metabolic pathways	ko01100	208 out of 250 83.2%	0.258124	0.139423	30	1
Metabolism	Phosphonate and phosphinate metabolism	ko00440	2 out of 250 0.8%	0.260884	0.5	1	0
Metabolism	Arginine and proline metabolism	ko00330	8 out of 250 3.2%	0.310951	0.25	2	0
Metabolism	Glutathione metabolism	ko00480	8 out of 250 3.2%	0.310951	0.25	2	0
Metabolism	Sphingolipid metabolism	ko00600	3 out of 250 1.2%	0.365194	0.333333	1	0
Metabolism	Isoquinoline alkaloid biosynthesis	ko00950	3 out of 250 1.2%	0.365194	0.333333	1	0
Metabolism	alpha-Linolenic acid metabolism	ko00592	10 out of 250 4%	0.420429	0.2	2	0
Metabolism	Pyrimidine metabolism	ko00240	17 out of 250 6.8%	0.434785	0.176471	3	0
Environmental Information Processing	ABC transporters	ko02010	38 out of 250 15.2%	0.446658	0.105263	5	1
Metabolism	Biosynthesis of various secondary metabolites - part 2	ko00998	11 out of 250 4.4%	0.472115	0.181818	2	0
Metabolism	Arginine biosynthesis	ko00220	11 out of 250 4.4%	0.472115	0.181818	2	0
Metabolism	Monobactam biosynthesis	ko00261	5 out of 250 2%	0.532666	0.2	1	0
Metabolism	Ubiquinone and other terpenoid-quinone biosynthesis	ko00130	5 out of 250 2%	0.532666	0.2	1	0
Metabolism	Biosynthesis of amino acids	ko01230	43 out of 250 17.2%	0.584511	0.139535	6	0
Metabolism	Pentose phosphate pathway	ko00030	6 out of 250 2.4%	0.599428	0.166667	1	0
Metabolism	Linoleic acid metabolism	ko00591	15 out of 250 6%	0.649877	0.133333	2	0
Metabolism	Pyruvate metabolism	ko00620	7 out of 250 2.8%	0.656887	0.142857	1	0
Metabolism	Valine, leucine and isoleucine biosynthesis	ko00290	8 out of 250 3.2%	0.706307	0.125	1	0
Metabolism	Cyanoamino acid metabolism	ko00460	8 out of 250 3.2%	0.706307	0.125	1	0
Genetic Information Processing	Aminoacyl-tRNA biosynthesis	ko00970	18 out of 250 7.2%	0.750682	0.111111	2	0
Metabolism	Carbon fixation in photosynthetic organisms	ko00710	10 out of 250 4%	0.785267	0.1	1	0
Metabolism	Phenylalanine, tyrosine and tryptophan biosynthesis	ko00400	10 out of 250 4%	0.785267	0.1	1	0
Metabolism	Lysine degradation	ko00310	11 out of 250 4.4%	0.816582	0.0909091	1	0
Metabolism	Tyrosine metabolism	ko00350	11 out of 250 4.4%	0.816582	0.0909091	1	0
Metabolism	Biosynthesis of cofactors	ko01240	46 out of 250 18.4%	0.817637	0.108696	5	0
Metabolism	Alanine, aspartate and glutamate metabolism	ko00250	12 out of 250 4.8%	0.843443	0.0833333	1	0
Metabolism	2-Oxocarboxylic acid metabolism	ko01210	22 out of 250 8.8%	0.846694	0.0909091	2	0
Metabolism	Carbon metabolism	ko01200	22 out of 250 8.8%	0.969148	0.0454545	1	0
