# Supplementary material for: Identification of Primary Metabolite Profiles Reveals Quality Characteristics of Citrus maxima ‘Shatian Yu’ from Different Origins
Source: Curr Issues Mol Biol. 2024 Nov 11;46(11):12830–46. doi: 10.3390/cimb46110764 (PMC11593049; doi:10.3390/cimb46110764)
Supplement: Supplementary file 1 [file cimb-46-00764-s001.zip › Supplementary Table S4.xlsx]

## Sheet: Sheet1
Table S4 The index corresponds to compounds
Group	Index	Compounds
GL_vs_CS	Lmhp010908	LysoPC 19:1
	mws5035	L-Leucyl-L-phenylalanine
	pmb3099	Diethyl phosphate
	Lmsp004450	Dehydrodiconiferyl alcohol
	pmb3072	3-O-p-Coumaroylshikimic acid-O-glucoside
	pmb0108	Feruloyl syringic acid
	Lmhp001461	L-Prolyl-L-Leucine
	Cmzp002057	6-O-Acetylarbutin
	mws0255	Cytosine
	pmb0751	Trans-5-O-(p-Coumaroyl)shikimate
	pme1654	Jasmonic acid
	Rfmb091	9S-Hydroxy-10E,12Z-octadecadienoic acid*
	Lmsp003655	Dehydrodiconiferyl alcohol-gamma'-O-glucoside
	Lmbn003970	9,12,13-TriHOME; 9(S),12(S),13(S)-Trihydroxy-10(E)-octadecenoic acid
	pmb0863	LysoPC 16:2(2n isomer)
	Lmmn001643	2-Hydroxycinnamic acid
	pme1439	p-Coumaric acid
	pme2527	L-Ornithine
	pmb2795	4-Methoxycinnamic acid
	mws0133	Nicotinamide
GL_vs_JY	MWS2073	2,4-Dichlorophenoxyacetic Acid
	pme0309	3-O-Methylgallic Acid
	Lmsp004450	Dehydrodiconiferyl alcohol
	mws5035	L-Leucyl-L-phenylalanine
	pme0014	L-Glutamic acid
	Zmyn000155	N-α-Acetyl-L-ornithine
	Cmzp002057	6-O-Acetylarbutin
	MWS20194	Cinnamic acid
	Zmzn000113	L-threo-3-Methylaspartate
	pme3007	Uridine 5'-diphosphate
	Lmsp003655	Dehydrodiconiferyl alcohol-gamma'-O-glucoside
	Lmhn002573	Sinapoylglucuronic acid
	pmb2787	9-Oxo-10E,12Z-octadecadienoic acid
	pmb0998	Guanosine 5'-monophosphate
	Lmhp007598	LysoPC 19:2(2n isomer)
	Zmyn004449	9-Hydroxy-12-oxo-10(E),15(Z)-octadecadienoic acid
	Zmln000899	Syringaldehyde-4-O-glucoside
	pmc0066	2'-Deoxyinosine-5'-monophosphate
	MWSmce119	L-Arginine
	Lmbn004790	Methyl 3-(3-hydroxy-4-methoxyphenyl)propanoate
GL_vs_MZ	Lmsp004450	Dehydrodiconiferyl alcohol
	mws5035	L-Leucyl-L-phenylalanine
	mws0009	Coniferaldehyde
	mws0921	p-Coumaryl alcohol
	pme3967	2-(Dimethylamino)guanosine
	pme2527	L-Ornithine
	Lmcp002302	N6-(2-Hydroxyethyl)adenosine
	Zmyn004676	17-Hydroxylinolenic acid
	Cmzp002057	6-O-Acetylarbutin
	Hmhp001812	2'-O-Methyladenosine
	MWS4309	Glycyl-tryptophan
	pme3188	Uridine 5'-monophosphate
	pme0014	L-Glutamic acid
	Zmzn000113	L-threo-3-Methylaspartate
	Lmsn000954	Dambonitol
	ML10195036	3-Dehydrosphinganine
	mws0609	Guanosine 3',5'-cyclic monophosphate
	Zmyn000155	N-α-Acetyl-L-ornithine
	pme1383	Pyridoxine
	Lmbn003970	9,12,13-TriHOME; 9(S),12(S),13(S)-Trihydroxy-10(E)-octadecenoic acid
RX_vs_GL	Lmsp004450	Dehydrodiconiferyl alcohol
	mws0009	Coniferaldehyde
	mws4085	Sinapic acid
	Cmzp002057	6-O-Acetylarbutin
	Lmrj002087	L-Isoleucyl-L-Aspartate
	pme1383	Pyridoxine
	pme3188	Uridine 5'-monophosphate
	MWS4309	Glycyl-tryptophan
	mws0921	p-Coumaryl alcohol
	Lmsn000954	Dambonitol
	MWSslk140	N-Acetyl-L-Methionine
	mws0736	N-Glycyl-L-leucine*
	Lmhn003799	Feruloylferuloyltartaric acid
	pmn001689	9-Hydroxy-12-oxo-15(Z)-octadecenoic acid
	Hmhp001812	2'-O-Methyladenosine
	pme1178	Guanosine
	mws0001	L-Asparagine
	Lmhp001461	L-Prolyl-L-Leucine
	pme0422	Isoferulic Acid*
	Hmqp006023	Ethyl 9-Hydroxy-10,12-octadecadienoic acid
